# Supplementary material for: Catalan ethnoflora: a meta-analytic approach to life forms and geographic territories
Source: J Ethnobiol Ethnomed. 2020 Nov 25;16:72. doi: 10.1186/s13002-020-00424-x (PMC7687702; doi:10.1186/s13002-020-00424-x)
Supplement: Supplementary file 1 — Additional file 1. Supplementary material. [file 13002_2020_424_MOESM1_ESM.xlsx]

## Sheet: Territory and studied areas
Territory	Studied areas	Year	I	UR total	T	T/I	MP	MP/I	FP	FP/I	OUP	OUP/I	N	LDPI	FIC
Pyrenean and pre-Pyrenean territories	Alt Urgell	In progress	337	5070	342	1.01484	222	0.658754	144	0.4273	112	0.332344	1244	3.63743	0.932728
Pyrenean and pre-Pyrenean territories	Cerdanya	1991, 2005	171	3377	297	1.73684	237	1.38596	66	0.385965	67	0.391813	614	2.06734	0.912322
Pyrenean and pre-Pyrenean territories	Garrotxa	2005	100	_	184	1.84	180	1.8	6	0.06	22	0.22	326	1.77174	_
Pyrenean and pre-Pyrenean territories	Pallars Jussà and Pallars Sobirà	1999	263	20333	396	1.5057	372	1.41445	175	0.665399	171	0.65019	1072	2.70707	0.980572
Pyrenean and pre-Pyrenean territories	Ripollès	2017	163	8858	457	2.80368	282	1.73006	180	1.10429	183	1.1227	804	1.7593	0.948515
Pyrenean and pre-Pyrenean territories	Vall d’Aran	2019	20	562	105	5.25	58	2.9	42	2.1	11	0.55	140	1.33333	0.814617
Inland territory	Garrigues and part of Segrià	2020	101	4715	420	4.15842	196	1.94059	168	1.66337	184	1.82178	848	2.06829	0.93
Inland territory	Sant Feliu Sasserra	In progress	23	976	222	9.65217	120	5.21739	86	3.73913	73	3.17391	326	1.46847	0.773333
Inland territory	Segarra	1995	29	563	143	4.93103	86	2.96552	35	1.2069	35	1.2069	210	1.46853	0.747331
Littoral and pre-littoral territories	Alt Empordà	2007	167	11170	536	3.20958	319	1.91018	247	1.47904	231	1.38323	1270	2.3694	0.9521
Littoral and pre-littoral territories	Anoia	2018	67	8522	306	4.56716	160	2.38806	189	2.8209	151	2.25373	477	1.55882	0.964206
Littoral and pre-littoral territories	Baix Llobregat	In progress	51	573	205	4.01961	71	1.39216	79	1.54902	58	1.13725	416	2.02927	0.643357
Littoral and pre-littoral territories	Gallecs	2008	28	919	264	9.42857	78	2.78571	91	3.25	58	2.07143	413	1.56439	0.713508
Littoral and pre-littoral territories	Gavarres	2009	19	898	187	9.84211	145	7.63158	90	4.73684	54	2.84211	293	1.56684	0.792642
Littoral and pre-littoral territories	Gironès occidental	2019	57	3776	316	5.54386	137	2.40351	225	3.94737	125	2.19298	581	1.83861	0.916556
Littoral and pre-littoral territories	Guilleries	1998	30	1491	228	7.6	156	5.2	101	3.36667	85	2.83333	363	1.59211	0.847651
Littoral and pre-littoral territories	Montseny	2001	178	8336	625	3.51124	354	1.98876	280	1.57303	40	0.224719	1563	2.5008	0.925135
Littoral and pre-littoral territories	Serra de Collserola	In progress	16	1165	186	11.625	91	5.6875	110	6.875	83	5.1875	279	1.5	0.841065
Littoral and pre-littoral territories	Serra de Prades	2011	38	503	122	3.21053	73	1.92105	32	0.842105	44	1.15789	139	1.13934	0.758964
Littoral and pre-littoral territories	Ulldemolins	2009	9	271	143	15.8889	57	6.33333	53	5.88889	45	5	223	1.55944	0.474074
Littoral and pre-littoral territories	Vall del Tenes	1991	35	1248	228	6.51429	171	4.88571	44	1.25714	74	2.11429	307	1.34649	0.817963

## Sheet: Data
Taxa	Pyrenees	Ruscinic	Olositanic	Catalanidic	Auso-Segarric	Sicoric	Forma vital	Alt Empordà	Alt Urgell	Anoia	Baix Llobregat	Cerdanya	Gallecs	Garrigues	Garrotxa	Gavarres	Gironès	Guilleries	Montseny	Pallars Jussà and Pallars Sobirà	Ripollès	Sant Feliu Sassera	Segarra	Serra de Collserola	Serra de Prades	Ulldemolins	Vall d’Aran	Vall del Tenes
Abies alba Mill.	1	0	0	1	0	0	NP	1	1	1	0	1	0	1	0	0	0	1	1	1	1	1	0	0	0	1	1	1
Abutilon theophrasti Medik.	1	1	0	1	1	1	TH	0	0	0	0	0	1	0	0	0	1	0	0	0	0	0	0	0	0	0	0	0
Acer campestre L.	1	1	1	1	1	0	MP	1	0	0	0	0	0	0	0	0	0	0	1	0	1	0	0	0	0	0	0	0
Acer monspessulanum L.	1	1	0	1	0	1	MP	1	1	0	0	1	0	0	0	0	0	0	0	0	0	0	0	0	0	0	0	0
Acer opalus Mill. subsp. opalus	1	0	1	1	1	0	MP	1	0	0	0	0	0	0	0	0	0	1	1	0	1	0	0	0	0	0	0	0
Achillea ageratum L.	1	1	1	1	1	1	H	0	0	0	0	0	0	0	0	0	1	0	0	0	0	0	0	0	0	0	0	0
Achillea chamaemelifolia Pourr.	1	0	0	0	0	0	H	0	0	0	0	0	0	0	0	0	0	0	0	1	0	0	0	0	0	0	0	0
Achillea millefolium L.	1	1	1	1	1	0	H	1	1	1	0	1	0	1	1	1	1	1	1	1	1	1	1	0	0	0	1	1
Achillea ptarmica L. subsp. pyrenaica (Sibth. ex Godr. in Gren. et Godr.) Rouy	1	0	0	0	0	0	H	0	0	0	0	1	0	0	0	0	0	0	0	0	1	0	0	0	0	0	0	0
Aconitum anthora L.	1	0	1	0	0	0	H	0	0	0	0	0	0	0	0	0	0	0	0	0	1	0	0	0	0	0	0	0
Aconitum napellus L. subsp. vulgare Rouy et Fouc.	1	0	0	0	0	0	H	1	1	0	0	1	1	1	0	0	0	0	1	1	1	0	0	0	0	0	1	0
Aconitum vulparia Reichenb.	1	0	1	0	0	0	H	0	0	0	0	0	0	0	0	0	0	0	0	0	1	0	0	0	0	0	0	0
Adiantum capillus-veneris L.	1	1	1	1	1	1	H	0	0	0	0	1	0	1	0	0	0	0	1	1	0	0	0	0	0	0	0	1
Aethusa cynapium L.	1	1	0	0	0	0	H	0	0	0	0	0	0	0	0	0	0	0	0	0	1	0	0	0	0	0	0	0
Agave americana L.	0	1	1	1	1	0	CH	1	1	1	0	0	1	1	0	1	1	1	1	1	1	1	0	1	0	0	0	1
Agrimonia eupatoria L. subsp. eupatoria	1	1	1	1	1	1	H	1	1	1	0	1	1	0	1	1	1	1	1	1	1	1	1	1	0	1	1	1
Agrimonia eupatoria L. subsp. grandis (Andrz. ex Asch. et Graebn.) Bornm.	0	0	0	1	0	1	H	1	0	0	0	0	0	0	0	0	0	0	0	0	0	0	0	0	0	0	0	0
Agrostemma githago L.	1	1	1	1	1	1	TH	0	0	0	0	1	0	0	0	0	0	0	1	0	1	0	0	0	0	0	0	0
Ajuga chamaepitys (L.) Schreb. subsp. chamaepitys	1	1	1	1	1	1	TH	0	0	0	0	1	0	0	0	0	0	0	0	0	0	0	0	0	0	0	0	0
Alchemilla gr. alpina L.	1	0	0	1	0	0	NP	0	0	0	0	1	0	0	0	0	0	0	0	1	1	0	0	0	0	0	0	0
Alchemilla gr. vulgaris L.	1	0	1	0	0	0	H	0	0	0	0	1	0	0	0	0	0	0	0	1	0	0	0	0	0	0	0	0
Alkanna tinctoria Tausch	0	1	1	1	0	0	H	0	0	0	0	0	0	0	0	0	0	0	0	0	1	0	0	0	0	0	0	0
Allium ampeloprasum L. subsp. ampeloprasum	1	1	1	1	1	1	G	1	1	1	0	0	0	0	0	0	0	0	0	1	0	1	1	1	0	0	0	0
Allium oleraceum L.	1	1	1	1	1	1	G	0	0	0	0	1	0	0	0	0	0	0	0	0	0	0	0	0	0	0	0	0
Allium roseum L.	1	1	1	1	1	1	G	1	0	1	0	0	1	1	0	0	0	0	1	0	0	0	1	0	0	0	0	1
Allium schoenoprasum L.	1	0	0	0	0	0	G	0	0	0	1	0	0	0	0	0	0	0	0	0	1	0	0	0	0	0	0	0
Allium sphaerocephalon L.	1	1	1	1	1	1	G	1	0	0	0	0	0	0	0	0	0	0	1	0	0	0	0	0	0	0	0	0
Allium vineale L.	1	1	0	1	1	1	G	0	0	1	0	0	0	0	0	0	0	0	0	0	0	0	0	0	0	0	0	0
Alnus glutinosa (L.) Gaertn.	1	1	1	1	1	1	NP	1	1	0	0	1	0	1	0	0	1	1	1	0	1	0	0	0	0	0	0	0
Aloe arborescens Mill.	0	1	0	1	0	0	CH	1	0	0	0	0	0	0	0	0	0	0	0	0	0	0	0	1	0	0	0	0
Aloe maculata All.	0	1	0	1	0	0	CH	1	0	0	0	0	0	0	0	0	1	0	1	0	0	0	0	0	0	0	0	0
Althaea cannabina L. subsp. cannabina	1	1	0	1	0	0	H	0	0	0	0	0	0	0	0	0	0	0	0	1	0	0	0	0	0	0	0	0
Althaea hirsuta L.	1	1	1	1	1	1	TH	0	0	0	0	0	0	0	0	0	0	0	0	0	0	0	0	0	0	0	0	1
Althaea officinalis L.	1	1	1	1	1	1	TH	1	1	1	0	1	1	1	1	1	1	1	1	1	1	1	1	1	1	0	0	1
Alyssum maritimum (L.) Lam.	1	1	0	0	1	0	CH	1	0	0	0	0	0	1	0	1	0	0	0	0	1	0	0	0	0	0	0	0
Alyssum simplex Rudolphi	1	0	0	1	1	1	TH	0	0	0	0	1	0	0	0	0	0	0	0	0	0	0	0	0	0	0	0	0
Amaranthus deflexus L.	1	1	1	1	1	1	CH	1	0	0	0	0	0	0	0	0	0	0	0	0	0	0	0	0	0	0	0	0
Amaranthus retroflexus L.	1	1	1	1	1	1	TH	0	1	0	1	0	1	0	0	0	0	0	1	0	1	0	0	1	0	0	0	0
Amelanchier ovalis Medic.	1	0	1	1	1	0	NP	0	1	1	0	1	0	1	0	0	0	0	1	1	1	1	0	0	0	0	0	1
Ampelodesmos mauritanica (Poiret) T.Durand et Schinz	0	1	0	1	0	0	CH	0	0	0	1	0	0	0	0	0	0	0	0	0	0	0	0	0	0	0	0	0
Anacamptis pyramidalis (L.) Rich.	1	1	1	1	1	1	G	0	0	0	0	0	0	1	0	0	0	0	0	0	0	0	0	0	0	0	0	0
Anacyclus clavatus (Desf.) Pers.	1	1	1	1	1	1	TH	1	0	1	0	0	1	1	0	0	0	0	0	1	0	0	0	0	0	0	0	0
Anacyclus valentinus L.	0	1	0	1	0	1	TH	1	0	0	0	0	0	0	0	0	0	0	0	0	0	0	0	1	0	0	0	0
Anagallis arvensis L. subsp. arvensis	1	1	1	1	1	1	TH	1	0	0	1	0	0	0	0	0	1	0	0	1	0	0	0	0	0	1	0	0
Anemone hepatica L.	1	0	1	1	1	0	H	1	1	1	0	1	1	0	1	1	1	1	1	1	1	1	1	0	1	1	0	1
Anemone nemorosa L.	1	0	1	1	0	0	G	0	0	0	0	0	0	0	0	0	0	0	1	0	0	0	0	0	0	0	0	0
Anemone pulsatilla L.	1	0	0	0	0	0	H	0	0	0	0	0	0	0	0	0	0	0	0	0	1	0	0	0	0	0	0	0
Anethum graveolens L.	1	1	0	1	1	1	TH	0	0	0	1	0	0	1	0	0	0	0	0	1	0	0	0	0	0	0	0	0
Angelica sylvestris L.	1	0	1	1	0	0	H	0	0	0	0	0	0	0	1	0	0	0	1	0	1	0	0	0	0	0	0	0
Antennaria dioica (L.) Gaertn.	1	0	0	1	0	0	CH	0	0	0	0	0	0	0	0	0	0	0	1	0	1	0	0	0	0	0	0	0
Anthemis altissima L.	0	1	0	0	0	0	TH	0	0	0	0	0	1	0	0	0	0	0	0	0	0	0	0	0	0	0	0	0
Anthemis arvensis L.	1	1	1	1	1	1	TH	0	1	0	0	0	1	1	0	0	0	0	1	0	1	0	1	0	0	0	0	0
Anthemis cotula L.	1	1	1	1	1	1	TH	1	0	0	0	0	0	0	0	0	0	0	0	1	0	0	0	0	0	0	0	0
Anthriscus cerefolium (L.) Hoffm.	1	0	0	1	0	0	TH	0	0	0	1	0	0	0	0	0	0	0	0	0	0	0	0	0	0	0	0	0
Anthyllis vulneraria L. subsp. forondae (Senn.) Cullen	1	0	1	1	1	0	TH	0	0	0	0	0	0	0	0	0	0	0	0	0	1	0	0	0	0	0	0	0
Antirrhinum asarina L.	1	0	1	1	0	0	H	0	0	0	0	0	0	0	0	0	0	0	0	0	1	0	0	0	0	0	0	0
Antirrhinum barrelieri Boreau subsp. litigiosum (Pau) O.Bolòes et Vigo	0	1	0	1	1	1	CH	0	0	0	0	0	0	1	0	0	0	0	0	0	0	0	0	0	0	0	0	0
Antirrhinum majus L. subsp. majus	1	1	0	1	1	0	NP	1	1	1	0	0	1	0	0	0	0	0	1	0	1	0	0	0	0	0	0	1
Aphyllanthes monspeliensis L.	1	1	1	1	1	1	H	1	1	0	0	0	0	1	0	0	1	0	1	1	1	1	0	0	0	0	0	1
Apium nodiflorum (L.) Lag. subsp. nodiflorum	1	1	1	1	1	1	HYDR	1	0	0	0	0	1	1	0	0	1	0	1	0	1	0	0	0	0	0	0	1
Aquilegia vulgaris L. subsp. vulgaris	1	1	1	1	1	1	H	0	1	0	0	0	0	0	1	0	0	0	1	0	1	0	0	0	0	0	0	0
Araujia sericifera Brot.	0	1	1	1	1	1	P	1	0	0	0	0	1	0	0	0	0	0	0	0	0	0	0	0	0	0	0	0
Arbutus unedo L.	1	1	1	1	1	1	MP	1	0	1	0	0	1	1	1	1	1	1	1	0	0	0	0	1	1	1	0	1
Arctium lappa L.	1	0	0	0	0	0	H	0	1	0	0	0	0	0	0	0	0	0	0	0	0	0	0	1	0	0	0	0
Arctium minus Bernh.	1	1	0	1	0	0	H	1	1	0	0	1	1	0	1	1	1	0	1	1	1	0	0	0	0	0	0	1
Arctostaphylos uva-ursi (L.) Spreng.	1	0	0	1	1	1	CH	0	1	0	0	1	1	1	0	0	0	1	1	1	1	0	0	0	1	1	0	0
Aristolochia longa L.	1	1	1	1	1	1	G	0	0	0	0	0	0	0	0	0	0	1	0	0	0	0	0	0	0	0	0	0
Aristolochia pistolochia L.	1	1	1	1	1	1	G	0	1	0	0	0	0	0	0	0	0	0	1	1	0	0	0	0	0	0	0	1
Aristolochia rotunda L.	0	1	0	1	0	0	G	0	0	0	0	0	0	0	0	0	0	0	1	0	1	0	0	0	0	0	0	0
Arnica montana L. subsp. montana	1	0	0	0	0	0	H	1	1	0	0	1	0	1	1	1	1	1	1	1	1	1	1	1	0	1	1	0
Artemisia absinthium L.	1	0	1	1	1	1	CH	1	1	1	1	1	0	1	1	1	1	1	1	1	1	1	1	0	0	0	0	1
Artemisia alba Turra	1	0	0	0	1	0	CH	0	0	0	0	0	0	0	1	0	0	0	0	1	1	0	0	0	0	0	0	0
Artemisia arborescens L.	0	0	0	1	0	0	NP	1	0	0	1	0	0	1	0	0	0	0	0	0	0	0	0	0	0	0	0	0
Artemisia campestris L.	1	1	1	1	1	1	CH, NP	1	1	0	0	0	1	0	0	0	0	0	1	1	0	1	0	0	0	0	0	0
Artemisia chamaemelifolia Vill.	1	0	0	0	0	0	CH	0	1	0	0	1	0	0	0	0	0	0	0	1	0	0	0	0	0	0	0	0
Artemisia herba-alba Asso	1	0	0	1	1	1	CH	0	0	0	0	0	0	1	0	0	0	0	0	0	0	0	0	0	0	0	0	0
Artemisia verlotiorum Lamotte	1	1	1	1	1	1	H	1	0	0	0	1	0	0	0	1	0	0	1	0	0	0	0	1	0	0	0	0
Artemisia vulgaris L.	1	0	1	1	1	0	H	0	1	0	0	0	0	0	0	0	0	1	0	1	1	0	0	0	0	0	0	0
Arum italicum Mill. subsp. italicum	1	1	1	1	1	1	G	1	1	0	0	0	1	0	1	1	1	0	1	1	1	0	0	0	0	0	0	1
Arundo donax L.	1	1	1	1	1	1	P	1	1	1	1	1	1	1	1	1	1	1	1	1	1	1	0	1	1	0	0	1
Asparagus acutifolius L.	1	1	1	1	1	1	P	1	0	1	1	0	1	1	0	1	1	1	1	0	1	0	0	1	0	0	0	0
Asparagus officinalis L.	1	1	0	1	1	1	G	0	1	0	1	0	0	1	0	0	0	0	0	0	1	0	0	0	0	1	0	0
Asperula cynanchica L. subsp. brachysiphon (Lange) O.Bolòs et Vigo	1	1	1	1	1	1	H	0	0	1	0	0	0	0	0	0	0	0	0	0	0	0	0	0	0	0	0	0
Asphodelus albus Mill.	1	0	0	1	0	0	G	0	0	0	0	0	0	0	0	0	0	0	0	1	0	0	0	0	0	0	1	0
Asphodelus cerasiferus Gay	1	1	0	1	1	1	G	0	0	0	0	0	0	1	0	0	0	0	0	0	0	0	0	0	0	0	0	0
Asplenium adiantum-nigrum L. subsp. onopteris (L.) Heufler	1	0	0	1	1	0	H	1	0	0	0	0	0	0	0	0	0	0	1	0	0	0	0	0	0	0	0	0
Asplenium fontanum (L.) Bernh. in Schrad.	1	0	1	1	1	0	H	0	0	0	0	0	0	0	0	0	0	0	0	1	0	0	0	0	0	0	0	0
Asplenium septentrionale (L.) Hoffm.	1	0	1	1	0	1	H	0	0	0	0	1	0	0	0	0	0	1	1	0	1	0	0	0	0	0	0	0
Asplenium trichomanes L.	1	1	1	1	1	1	H	0	1	0	0	1	1	0	0	0	0	0	1	1	1	0	0	0	0	0	0	0
Aster novi-belgii L.	1	0	1	0	1	0	H	0	0	0	0	0	0	0	0	0	0	0	0	0	0	1	0	0	0	0	0	0
Aster pilosus Willd.	0	1	1	1	0	0	H	1	0	0	0	0	0	0	0	0	0	0	0	0	0	0	0	0	0	0	0	0
Atriplex halimus L.	0	1	0	0	1	1	NP	0	0	0	1	0	0	1	0	0	0	0	0	0	0	0	0	0	0	0	0	0
Atropa belladonna L.	1	0	0	1	1	0	H	1	1	1	1	0	1	1	0	0	0	0	1	0	1	0	1	0	0	0	1	0
Avena barbata Pott ex Link in Schrad.	1	1	1	1	1	1	TH	1	0	0	0	0	1	0	0	0	1	0	1	1	0	0	0	0	0	1	0	0
Avena fatua L.	1	1	0	0	1	0	TH	0	1	0	0	0	0	0	0	1	0	0	0	0	0	0	0	1	0	0	0	0
Ballota nigra L. subsp. foetida (Vis.) Hayek	1	1	1	1	1	1	CH	1	1	0	0	1	0	0	0	1	0	0	1	1	1	0	0	0	0	0	0	0
Bellis perennis L.	1	1	1	1	1	0	H	1	0	0	0	0	0	0	0	0	1	0	1	0	1	0	0	0	0	0	0	1
Berberis vulgaris L.	1	0	0	0	0	0	MP	0	0	0	0	1	0	0	0	0	0	0	0	0	1	0	0	0	0	0	0	0
Beta vulgaris L. maritima (L.) Arcang.	0	1	0	1	0	1	TH	1	0	0	1	0	0	1	0	0	0	0	0	0	0	0	0	0	0	0	0	0
Betula pendula Roth	1	0	1	1	0	0	MP	1	1	0	0	1	0	0	1	0	0	1	0	1	1	0	0	0	0	0	1	0
Bidens aurea (Ait.) Sherff	0	0	0	1	1	0	H	0	0	0	1	0	0	0	0	0	0	0	0	0	0	0	0	0	0	0	0	0
Bidens subalternans DC.	0	1	1	1	1	0	TH	0	0	0	0	0	1	0	0	0	0	0	1	0	0	0	0	0	0	0	0	0
Borago officinalis L.	1	1	1	1	1	1	TH	1	0	1	1	1	1	1	0	1	0	1	1	1	1	1	1	1	0	1	0	1
Botrychium lunaria (L.) Swartz	1	0	0	1	0	0	G	0	0	0	0	0	0	0	0	0	0	0	0	0	1	0	0	0	0	0	0	0
Brachypodium phoenicoides (L.) Roem. et Schultes	1	1	1	1	1	1	H	0	0	1	0	0	1	1	0	0	0	0	1	1	1	1	0	0	0	0	0	0
Brachypodium retusum (Pers.) Beauv.	1	1	1	1	1	1	H	1	0	1	0	0	0	0	0	0	0	0	0	0	0	0	0	0	0	0	0	0
Brassica juncea (L.) Czern.	0	0	0	1	0	0	TH	0	0	0	1	0	0	0	0	0	0	0	0	0	0	0	0	0	0	0	0	0
Brassica oleracea L. subsp. robertiana (Gay) Bonnier et Layens	0	1	0	1	0	0	CH	1	0	0	0	0	0	0	0	0	0	0	0	0	0	0	0	0	0	0	0	0
Briza maxima L.	1	1	0	1	0	0	TH	1	0	0	0	0	0	0	0	0	0	0	0	0	0	0	0	0	0	0	0	0
Briza media L.	1	1	1	1	1	1	H	1	0	0	0	0	0	0	0	0	1	0	1	0	1	0	0	0	0	0	0	0
Bromus catharticus Vahl	1	1	1	1	1	1	H	0	0	0	1	0	0	0	0	0	0	0	0	0	0	0	0	0	0	0	0	0
Bromus hordeaceus L. subsp. hordeaceus	1	1	1	1	1	1	TH	0	0	0	0	0	1	0	0	0	0	0	1	0	0	0	0	0	0	0	0	0
Bromus madritensis L.	1	1	1	1	1	1	TH	1	0	0	0	0	0	0	0	0	1	0	0	0	0	0	0	0	0	0	0	0
Bromus sterilis L.	1	1	1	1	1	1	TH	0	0	0	0	0	0	0	0	0	0	0	1	0	0	0	0	0	0	0	0	0
Bromus tectorum L.	1	1	1	1	1	1	TH	1	0	0	0	0	0	0	0	0	0	0	0	0	0	0	0	0	0	0	0	0
Bryonia cretica L. subsp. dioica (Jacq.) Tutin	1	1	1	1	1	1	H	1	1	0	0	1	1	1	1	1	0	1	1	1	1	1	0	0	0	0	0	0
Bupleurum fruticosum L.	0	0	0	1	0	0	NP	0	0	0	0	0	0	1	0	0	0	0	0	0	0	0	0	0	0	0	0	0
Bupleurum rigidum L.	1	1	0	1	0	0	H	1	0	0	0	0	0	0	0	0	0	0	0	1	0	0	0	0	0	0	0	0
Buxus sempervirens L.	1	0	1	1	0	0	MP	1	1	1	0	1	1	1	1	0	1	1	1	1	1	1	0	1	0	1	0	1
Calendula arvensis L.	1	1	1	1	1	1	TH	1	0	0	0	0	1	1	0	0	1	1	1	1	1	0	0	0	1	0	0	1
Calicotome spinosa (L.) Link subsp. spinosa	1	1	0	1	0	0	NP	1	0	0	0	0	0	0	0	1	0	0	1	0	0	0	1	0	0	0	0	1
Calluna vulgaris (L.) Hull	1	1	1	1	0	0	CH, NP	1	0	0	0	1	0	0	0	1	1	1	1	1	1	0	0	0	0	0	0	0
Campanula patula L.	1	0	0	0	0	0	H	1	0	0	0	0	0	0	0	0	0	0	0	0	0	0	0	0	0	0	0	0
Campanula persicifolia L.	1	0	1	1	1	0	H	1	0	0	0	0	0	0	0	0	0	0	1	0	0	0	0	0	0	0	0	0
Campanula rapunculus L.	1	1	1	0	1	0	H	1	0	0	0	0	0	0	1	0	1	1	1	0	0	0	0	0	0	0	0	0
Campanula rotundifolia L. subsp. rotundifolia	1	0	0	1	0	0	H	0	0	0	0	0	0	0	0	0	0	0	1	0	1	0	0	0	0	0	0	0
Campanula trachelium L.	1	1	1	1	1	0	H	0	0	0	0	0	0	0	1	0	0	0	1	0	1	0	0	0	0	0	0	0
Capsella bursa-pastoris (L.) Medic.	1	1	1	1	1	1	TH	1	1	0	0	0	1	1	1	1	1	1	1	1	1	0	0	0	0	0	0	1
Cardamine heptaphylla (Vill.) O.E.Schulz	1	0	1	1	1	0	G	0	0	0	0	0	0	0	1	0	0	0	0	0	1	0	0	0	0	0	0	0
Cardamine hirsuta L.	1	1	1	1	1	1	TH	0	0	0	0	0	0	0	0	0	0	0	1	0	0	0	0	0	0	0	0	0
Cardamine pyrenaica (L. in Loefl.) O.Kuntze subsp. pyrenaica	1	0	0	0	0	0	H	0	0	0	0	0	0	0	0	0	0	0	0	1	0	0	0	0	0	0	0	0
Carduncellus monspelliensium All.	1	1	1	1	1	1	H	0	0	0	0	0	0	0	0	0	0	0	0	0	1	0	0	0	0	0	0	0
Carduus tenuiflorus Curtis	1	1	1	1	1	1	TH	0	0	0	0	0	0	0	0	1	0	0	0	0	0	0	0	0	0	0	0	0
Carex pendula Huds.	1	1	1	1	1	0	H	0	0	0	0	0	0	0	0	0	0	0	1	0	0	0	0	0	0	0	0	0
Carlina acanthifolia All. subsp. cynara (Pourr. ex Duby) Arcang.	1	0	1	1	1	0	H	1	0	0	0	0	0	0	0	0	1	0	1	0	1	1	0	0	0	0	0	0
Carlina acaulis L. subsp. caulescens (Lam.) Schübl et Martens	1	0	0	1	0	0	H	1	0	0	0	1	0	0	0	0	0	0	1	0	0	0	0	0	0	0	1	0
Carlina corymbosa L. subsp. hispanica (Lam.) O.Bolòs et J.Vigo	1	1	1	1	1	1	H	0	0	0	0	0	0	1	0	0	0	0	1	0	0	0	0	0	0	0	0	0
Carlina vulgaris L.	1	0	1	1	1	0	H	1	0	0	0	0	0	0	0	0	0	0	0	0	0	0	0	1	0	0	0	0
Carpobrotus edulis (L.) N.E.Br. in Phillips	0	1	0	1	0	0	CH	1	0	0	0	0	0	0	0	0	0	0	1	0	0	0	0	0	0	0	0	0
Carum carvi L.	1	0	0	1	0	0	H	1	1	0	0	1	0	0	0	0	1	0	1	1	1	0	0	0	0	0	1	1
Castanea sativa Mill.	1	0	1	1	0	0	MP	1	0	1	1	0	1	1	1	1	1	1	1	0	1	0	0	0	1	1	0	0
Catananche caerulea L.	1	1	1	1	1	1	H	1	0	0	0	0	0	0	0	0	0	0	0	0	1	0	0	0	0	0	0	1
Celtis australis L.	1	1	0	1	0	0	MP	1	1	1	1	1	1	1	1	1	1	1	1	1	1	1	0	1	1	0	0	1
Centaurea alba L.	1	0	0	0	1	0	CH	0	0	0	0	0	0	0	0	0	0	0	0	1	0	0	0	0	0	0	0	0
Centaurea aspera L. subsp. aspera	1	1	0	1	0	0	CH	1	1	0	1	0	1	1	0	1	1	1	1	1	0	1	1	0	1	0	0	1
Centaurea calcitrapa L.	1	1	1	1	1	1	H	0	0	1	0	1	1	0	1	0	0	0	0	1	1	1	0	0	0	0	0	1
Centaurea collina L.	0	1	0	1	1	0	H	1	0	0	0	0	1	0	0	0	0	0	1	0	0	0	0	0	0	0	0	0
Centaurea cyanus L.	1	1	1	1	1	0	TH	1	1	0	0	1	1	0	0	0	0	1	1	0	1	0	1	0	0	0	0	1
Centaurea nigra L.	1	0	0	0	0	0	H	1	0	0	0	0	0	0	0	0	0	0	0	1	1	0	0	0	0	0	0	0
Centaurea paniculata L. subsp. leucophaea (Jord.) Briq.	1	1	1	1	1	0	H	0	0	0	0	0	0	1	0	0	0	0	0	0	0	0	0	0	0	0	0	0
Centaurea pectinata L. subsp. pectinata	1	0	1	1	0	0	H	1	0	0	0	0	0	0	0	0	0	0	1	0	0	0	0	0	0	0	0	0
Centaurea scabiosa L. subsp. scabiosa	1	1	0	1	0	0	H	1	0	1	0	1	0	0	0	0	0	0	0	1	1	0	0	0	0	0	0	0
Centaurium erythraea Rafn	1	1	1	1	1	1	H	1	1	0	0	0	0	0	1	1	0	1	1	1	0	1	0	0	0	0	0	1
Centaurium erythraea Rafn subsp. erythraea	1	0	0	1	0	0	H	1	0	0	0	0	0	0	0	0	0	0	0	0	0	0	0	0	0	0	0	0
Centaurium erythraea Rafn subsp. majus (Hoffms. et Link) Laínz	1	1	1	1	1	1	H	1	0	0	0	0	0	0	0	0	1	0	0	0	1	0	0	0	0	0	0	0
Centaurium pulchellum (Swartz) Druce pulchellum	1	1	1	1	1	1	H	0	0	0	0	0	0	0	0	0	0	0	1	0	0	0	0	0	0	0	0	0
Centaurium spicatum (L.) Fritsch	0	1	0	1	0	0	TH	0	0	0	0	0	0	0	0	0	0	0	0	0	0	0	0	1	0	0	0	0
Centranthus ruber (L.) DC. ruber	1	1	1	1	1	0	CH	1	1	0	0	0	0	1	0	0	0	0	0	0	0	1	0	0	0	0	0	0
Cephalaria leucantha (L.) Roem. et Schultes	1	1	1	1	1	0	CH	0	0	0	0	0	0	0	0	0	0	0	0	1	0	0	0	0	0	0	0	0
Ceratonia siliqua L.	0	0	0	1	0	0	MP	1	0	1	1	0	1	1	1	0	1	0	1	1	1	0	0	1	1	1	0	0
Ceterach officinarum DC. in Lam. et DC.	1	1	1	1	1	1	H	1	1	1	0	1	0	0	1	0	1	1	1	1	1	1	1	0	1	0	0	1
Chaerophyllum temulum L.	1	0	1	1	0	0	H	0	0	0	0	0	0	0	0	0	0	0	0	1	0	0	0	0	0	0	0	0
Chamaemelum nobile (L.) All.	1	1	0	0	0	0	CH	0	0	0	0	0	0	0	0	0	0	0	1	0	0	0	0	0	0	0	0	0
Chamaerops humilis L.	0	0	0	1	0	0	P	1	0	1	0	0	0	1	0	0	0	0	0	0	0	0	0	1	1	0	0	0
Cheiranthus cheiri L.	1	1	0	1	0	1	CH	0	0	0	0	0	0	0	0	0	0	0	0	1	0	0	0	0	0	0	0	0
Chelidonium majus L.	1	1	1	1	1	1	H	1	1	1	0	1	1	0	1	1	1	1	1	1	1	0	0	1	0	0	1	1
Chenopodium album L.	1	1	1	1	1	1	TH	1	1	1	1	0	1	1	0	0	0	0	1	0	1	0	0	1	0	0	0	0
Chenopodium ambrosioides L.	1	1	1	1	1	1	TH	0	0	1	0	1	0	0	0	1	0	0	1	0	1	1	0	0	0	0	0	0
Chenopodium bonus-henricus L.	1	0	0	0	0	0	H	0	0	0	0	1	0	0	0	0	0	0	0	1	1	0	0	0	0	0	1	0
Chenopodium murale L.	1	1	1	1	1	1	TH	0	0	0	1	0	0	0	0	0	0	0	0	0	0	0	0	0	0	0	0	0
Chenopodium vulvaria L.	1	1	1	1	1	1	TH	0	0	1	0	0	0	0	0	0	0	0	0	0	0	0	0	0	0	0	0	0
Chondrilla juncea L.	1	1	1	1	1	1	H	1	1	1	0	0	0	0	0	1	1	1	1	0	0	1	1	0	1	0	0	0
Chrysanthemum segetum L.	0	1	0	1	0	1	TH	1	0	0	0	0	0	0	0	0	0	0	1	0	0	1	0	0	0	0	0	0
Cichorium endivia L. subsp. pumilum (Jacq.) Cout.	0	1	0	0	0	0	TH	1	0	0	0	0	0	0	0	0	0	0	0	0	0	0	0	0	0	0	0	0
Cichorium intybus L.	1	1	1	1	1	1	H	1	1	1	0	0	1	0	1	0	1	0	1	0	1	1	0	0	1	1	0	1
Cirsium arvense (L.) Scop.	1	1	0	1	0	0	G	1	0	1	1	0	1	0	1	0	0	0	1	1	1	0	0	0	0	0	0	0
Cirsium echinatum (Desf.) DC. in Lam. et DC.	1	1	0	1	1	1	H	1	0	0	0	0	0	0	0	0	0	0	0	0	0	0	0	0	0	0	0	0
Cirsium eriophorum (L.) Scop. subsp. richterianum (Gillot) Petrak	1	1	1	1	1	0	H	0	0	0	0	1	0	0	0	0	0	0	0	0	0	0	0	0	0	0	0	0
Cirsium monspessulanum (L.) Hill	1	1	1	1	1	1	H	0	1	0	0	0	0	0	0	0	0	0	0	0	0	1	0	0	0	0	0	0
Cistus albidus L.	0	1	0	1	0	0	NP	1	0	0	0	0	0	1	0	0	1	1	1	0	0	0	0	0	1	0	0	1
Cistus clusii Dunal	0	1	0	1	1	1	NP	0	0	1	0	0	0	1	0	0	0	0	0	0	0	0	0	0	0	1	0	0
Cistus laurifolius L.	1	0	0	1	1	0	NP	0	1	0	0	0	0	0	0	0	0	1	1	0	0	0	0	0	0	0	0	0
Cistus monspeliensis L.	0	1	0	1	1	0	NP	1	0	0	0	0	0	1	0	1	1	1	1	0	0	0	0	0	0	0	0	1
Cistus salviifolius L.	1	1	1	1	1	0	NP	1	0	0	0	0	0	1	0	1	1	0	1	0	0	0	0	0	0	0	0	0
Clematis flammula L.	1	1	1	1	1	1	P	1	0	0	0	0	1	1	1	1	1	1	1	0	1	0	0	0	0	0	0	1
Clematis recta L.	1	0	1	1	1	1	H	0	0	0	0	0	0	0	0	0	1	0	0	0	0	0	0	0	0	0	0	0
Clematis vitalba L.	1	1	1	1	1	1	P	1	1	1	0	1	1	1	1	0	1	0	1	1	1	1	0	1	1	1	0	0
Cneorum tricoccon L.	0	1	0	1	0	0	NP	0	0	0	0	0	0	0	0	0	1	0	0	0	0	0	0	0	0	0	0	0
Cnicus benedictus L.	1	1	0	1	1	1	TH	1	0	0	0	0	0	1	0	0	0	0	0	0	0	0	1	0	0	0	0	0
Cochlearia glastifolia L.	0	0	0	1	0	0	TH	0	0	1	0	0	0	0	0	0	0	0	0	0	0	0	0	0	0	0	0	0
Colutea arborescens L.	1	0	1	1	1	1	NP	0	0	0	0	0	0	0	0	0	0	0	1	0	0	0	0	0	0	0	0	1
Conium maculatum L.	1	1	1	1	1	1	H	1	1	0	0	1	0	0	0	0	1	1	1	0	1	1	0	0	0	1	0	1
Convallaria majalis L.	1	0	0	0	0	0	G	0	0	0	0	0	0	0	0	0	0	0	1	0	0	0	0	1	0	0	0	0
Convolvulus althaeoides L.	0	1	0	1	0	0	H	0	0	0	0	0	1	0	0	0	0	0	1	0	0	0	0	0	0	0	0	1
Convolvulus arvensis L.	1	1	1	1	1	1	G	1	1	1	1	0	1	1	0	0	1	0	1	1	1	1	1	1	1	0	0	1
Convolvulus lineatus L.	1	1	0	1	1	1	H	0	0	0	0	0	0	1	0	0	0	0	0	0	0	0	0	1	0	0	0	0
Conyza bonariensis (L.) Cronq.	1	1	1	1	1	1	TH	0	0	0	1	0	0	0	0	0	0	0	0	0	0	0	0	0	0	0	0	0
Conyza canadensis (L.) Cronq.	1	1	1	1	1	1	TH	0	0	0	0	0	0	0	0	0	0	0	1	0	0	0	0	0	0	0	0	0
Conyza sumatrensis (Retz.) E.Walker	1	1	1	1	1	1	TH	0	0	0	1	0	0	0	0	0	0	0	0	0	0	0	0	0	0	0	0	0
Coriaria myrtifolia L.	1	1	0	1	0	0	NP	1	0	1	1	0	1	0	0	0	1	1	1	0	1	0	0	1	1	1	0	1
Coris monspeliensis L. subsp. monspeliensis	1	1	1	1	1	1	CH	1	0	1	0	0	0	1	1	0	0	0	1	1	0	1	0	0	0	0	0	1
Cornus sanguinea L.	1	1	0	1	0	1	MP	1	1	0	0	1	0	0	0	0	0	0	1	1	0	1	0	0	0	0	0	0
Coronilla emerus L. subsp. emerus	1	0	1	1	1	0	CH	0	0	0	0	0	0	0	0	0	0	0	0	1	0	0	0	0	0	0	0	0
Coronilla juncea L.	0	0	0	1	0	0	NP	0	0	0	0	0	0	1	0	0	0	0	0	0	0	0	0	0	0	0	0	0
Coronilla minima L. subsp. lotoides (Koch) Nyman	1	1	0	1	0	0	CH	0	0	0	0	0	0	1	0	0	0	0	0	0	0	0	0	0	0	0	0	0
Coronilla scorpioides (L.) Koch	1	1	1	1	1	1	TH	0	0	0	0	0	0	0	0	0	0	0	0	0	0	0	1	0	0	0	0	0
Coronilla valentina L. subsp. glauca (L.) Batt. in Batt. et Trab.	1	1	0	1	0	0	NP	0	0	0	0	0	0	1	0	0	0	0	0	0	0	0	0	0	0	0	0	0
Coronopus didymus (L.) Sm.	1	1	0	1	1	1	H	0	0	0	1	0	0	0	0	0	0	0	0	0	0	0	0	0	0	0	0	0
Corylus avellana L.	1	0	1	1	1	0	MP	1	1	1	0	1	1	1	0	1	1	1	1	1	1	1	0	0	1	0	1	0
Corynephorus canescens (L.) Beauv.	1	1	0	1	0	0	H	0	0	0	0	0	0	0	0	0	0	0	1	0	0	0	0	0	0	0	0	0
Crataegus monogyna Jacq. subsp. monogyna	1	1	1	1	1	1	MP	1	1	1	0	1	1	1	1	1	1	1	1	1	1	1	1	0	1	1	1	1
Crithmum maritimum L.	1	1	0	1	1	0	CH	1	0	1	0	0	0	0	0	0	0	0	0	0	0	0	0	0	0	0	0	0
Crocus nudiflorus Sm.	1	0	1	0	0	0	G	0	1	0	0	0	0	0	0	0	0	0	0	0	0	0	0	0	0	0	0	0
Cuscuta epithymum (L.) L.	1	1	1	1	1	1	TH	0	0	0	0	0	0	0	0	0	0	0	0	1	1	0	0	0	0	0	0	0
Cynara cardunculus L.	1	1	1	1	1	1	H	1	1	1	1	1	1	1	0	1	1	1	1	1	1	1	1	1	0	0	0	1
Cynara scolymus L.	1	1	1	1	1	1	H	1	0	0	1	0	1	1	1	0	0	1	1	1	1	0	1	1	0	1	1	1
Cynodon dactylon (L.) Pers	1	1	1	1	1	1	H	1	1	0	1	1	1	1	1	1	1	1	1	1	1	1	1	1	0	0	0	1
Cynoglossum cheirifolium L.	1	1	1	1	1	1	H	0	0	0	0	0	0	1	0	0	0	0	0	0	0	0	0	0	0	0	0	0
Cynoglossum creticum Mill.	1	1	1	1	1	1	H	0	0	1	0	0	0	0	0	0	0	0	0	1	0	0	0	0	0	0	0	0
Cynoglossum officinale L.	1	0	1	1	1	0	H	0	0	0	0	0	0	0	0	0	0	0	0	1	0	0	1	0	0	0	0	0
Cyperus eragrostis Lam.	1	1	1	1	0	1	H	0	0	0	0	0	0	0	0	0	0	0	1	0	0	0	0	0	0	0	0	0
Cyperus longus L.	1	1	1	1	1	1	H	0	0	0	0	0	0	0	0	0	0	0	1	0	0	0	0	0	0	0	0	0
Cyperus rotundus L.	0	1	1	1	1	1	H	1	0	0	1	0	0	0	0	0	1	0	1	0	0	0	0	0	0	0	0	0
Cytinus hypocistis (L.) L.	0	1	0	1	0	0	G	0	0	0	0	0	0	1	0	0	0	0	0	0	0	0	0	0	0	0	0	0
Dactylis glomerata L.	1	1	1	1	1	1	H	0	0	0	0	0	0	0	0	0	0	0	1	0	0	0	0	0	0	0	0	0
Daphne gnidium L.	1	1	0	1	1	1	NP	1	0	1	0	0	0	0	0	1	1	1	1	0	0	1	0	0	1	0	0	1
Daphne laureola L. subsp. laureola	1	1	1	1	1	0	NP	1	0	0	0	0	0	0	0	0	0	0	1	0	1	0	0	0	0	0	0	1
Daphne mezereum L.	1	0	1	1	0	0	NP	0	0	0	0	0	0	0	0	0	0	0	1	0	1	0	0	0	0	0	0	0
Datura stramonium L.	1	1	1	1	1	1	TH	1	1	0	0	1	0	1	1	0	0	1	1	1	1	1	1	0	1	1	0	1
Daucus carota L. subsp. carota	1	1	1	1	1	1	H	1	1	0	0	0	0	0	1	0	0	0	1	1	1	0	0	0	0	0	0	0
Delphinium peregrinum L. subsp. verdunense (Balb.) P. Cout.	1	1	1	1	1	0	TH	0	0	0	0	0	0	0	0	0	0	0	0	1	0	0	0	0	0	0	0	0
Dianthus hyssopifolius L. subsp. hyssopifolius	1	0	1	1	1	0	CH	0	0	0	0	0	0	0	0	0	0	0	0	0	1	0	0	0	0	0	0	0
Dianthus pungens L.	1	1	0	0	0	0	CH	1	0	0	0	0	0	0	0	0	1	0	1	0	1	0	0	0	0	0	0	0
Dianthus seguieri Vill. subsp. requienii (Godr.) Bernal, Laínz et Muñoz Garm.	1	1	1	1	1	0	CH	1	0	0	0	0	0	0	0	0	0	0	0	0	0	0	0	0	0	0	0	0
Dictamnus albus L.	1	0	1	1	1	0	H	0	0	0	0	0	0	0	0	0	0	0	0	0	0	0	1	0	1	0	0	0
Dictamnus hispanicus Webb ex Willk.	0	0	0	1	1	1	H	0	0	0	0	0	0	1	0	0	0	0	0	0	0	0	0	0	0	1	0	0
Digitalis lutea L.	1	0	1	1	1	0	H	0	1	0	0	0	0	0	0	0	0	0	0	0	0	0	0	0	0	0	0	0
Digitalis purpurea L.	1	0	0	0	0	0	H	0	1	0	0	0	0	0	0	0	0	0	1	0	0	0	0	0	0	0	1	0
Digitaria sanguinalis (L.) Scop.	1	1	1	1	1	1	TH	0	0	0	0	0	0	0	0	0	1	0	1	0	0	0	0	0	0	0	0	0
Diplotaxis erucoides (L.) DC.	1	1	1	1	1	1	TH	1	0	1	1	0	1	1	0	0	0	0	1	0	0	1	0	1	1	0	0	1
Diplotaxis tenuifolia (L.) DC.	0	1	0	1	0	0	CH	1	0	0	0	0	0	0	0	0	0	0	0	0	0	0	0	0	0	0	0	0
Dipsacus fullonum L. subsp. fullonum	1	1	1	1	1	1	H	1	1	0	0	0	1	1	0	0	0	1	1	1	1	0	0	0	0	0	0	0
Doronicum grandiflorum Lam.	1	0	0	0	0	0	H	0	0	0	0	0	0	0	0	0	0	0	0	1	0	0	0	0	0	0	0	0
Dorycnium hirsutum (L.) Ser. in DC.	1	1	0	1	0	0	CH	0	1	1	0	0	0	0	0	0	0	0	1	1	1	1	0	0	0	0	0	0
Dorycnium pentaphyllum Scop.	1	1	1	1	1	1	CH	0	1	1	0	0	0	1	1	0	0	0	1	1	1	0	0	0	1	1	0	1
Drosera rotundifolia L.	1	0	0	1	0	0	H	0	1	0	0	0	0	0	0	0	0	0	0	0	0	0	0	0	0	0	0	1
Dryopteris carthusiana (Villar) H.P.Fuchs subsp. dilatata (Hoffm.) O.Bolòs, J.Vigo, Masalles et Ninot	1	0	0	1	0	0	H	0	0	0	0	0	0	0	0	0	0	0	1	0	0	0	0	0	0	0	0	0
Dryopteris filix-mas (L.) Schott subsp. filix-mas	1	0	1	1	1	0	H	1	0	0	0	0	1	0	0	0	1	1	1	1	0	0	0	0	0	0	0	0
Ecballium elaterium (L.) A.Richard in Bory	1	1	1	1	1	1	H	1	0	1	0	0	0	1	0	0	0	0	1	1	0	0	1	0	0	1	0	1
Echinochloa crus-galli (L.) Beauv.	1	1	1	1	1	1	TH	0	0	0	0	0	0	0	0	0	0	0	1	0	1	0	0	0	0	0	0	0
Echinops ritro L. subsp. ritro	1	1	1	1	1	1	H	1	0	0	0	0	1	1	0	0	0	0	0	0	0	0	0	0	0	0	0	0
Ephedra distachya L.	1	1	0	0	0	1	P	0	0	0	0	0	0	1	0	0	0	0	0	0	0	0	0	0	0	0	0	0
Epilobium angustifolium L.	1	0	0	1	1	0	H	0	0	0	0	0	0	0	0	0	0	0	0	1	0	0	0	0	0	0	0	0
Equisetum arvense L.	1	1	1	1	1	1	G	1	1	1	1	1	0	1	0	1	1	1	1	1	1	1	1	1	0	1	1	1
Equisetum palustre L.	1	1	1	1	0	0	G	0	0	0	0	0	0	0	0	0	0	0	0	1	0	0	0	0	0	0	0	1
Equisetum ramosissimum Desf. subsp. ramosissimum	1	1	1	1	1	1	NP	1	1	0	1	0	0	1	0	0	0	0	1	1	0	0	0	0	0	0	0	1
Equisetum telmateia Ehrh.	1	1	1	1	1	1	G	1	0	1	1	0	1	0	0	1	1	1	1	0	0	1	0	1	0	0	0	0
Erica arborea L.	1	1	1	1	1	0	P	1	0	0	0	0	1	0	0	1	1	1	1	0	1	0	0	1	0	1	0	1
Erica multiflora L.	1	1	1	1	1	1	NP	1	0	1	0	0	0	1	0	0	1	0	1	0	0	0	0	0	0	0	0	1
Erica scoparia L. subsp. scoparia	1	1	1	1	1	0	NP	1	0	0	0	0	0	0	0	1	1	1	1	0	0	0	0	0	0	0	0	0
Erodium malacoides (L.) L'Hér. subsp. malacoides	1	1	1	1	1	1	TH	1	0	1	0	0	0	0	0	0	0	0	0	0	0	0	0	0	0	0	0	0
Eruca vesicaria (L.) Cav. subsp. sativa (Mill.) Thell. in Hegi	1	1	0	1	1	1	TH	1	0	0	0	0	0	1	0	0	0	0	0	0	0	0	0	0	0	0	0	0
Erucastrum nasturtiifolium (Poiret) O.E.Schulz	1	1	1	1	1	1	TH	0	1	1	0	0	0	0	0	0	0	0	1	0	0	0	1	0	0	0	0	0
Eryngium bourgatii Gouan	1	0	0	0	0	0	H	0	1	0	0	0	0	0	0	0	0	0	0	1	1	0	0	0	0	0	0	0
Eryngium campestre L.	1	1	1	1	1	1	G	1	1	1	1	1	1	1	1	0	1	1	1	1	1	1	1	1	1	0	0	1
Eryngium maritimum L.	0	1	0	1	0	0	G	0	0	0	1	0	0	0	0	0	0	0	0	0	0	0	0	0	0	0	0	0
Eupatorium cannabinum L. subsp. cannabinum	1	1	1	1	1	1	H	0	0	0	0	0	0	0	0	0	0	0	1	0	0	0	1	0	0	0	0	0
Euphorbia characias L. subsp. characias	1	1	1	1	1	1	NP	1	0	0	0	1	0	0	0	0	0	0	1	1	0	0	0	0	0	0	0	1
Euphorbia cyparissias L.	1	1	1	1	1	0	H	0	0	0	0	1	0	0	0	0	0	0	1	1	0	0	0	0	0	0	0	0
Euphorbia helioscopia L. subsp. helioscopia	1	1	1	1	1	1	TH	0	0	0	0	1	0	0	0	0	0	0	1	1	0	0	0	0	0	0	0	0
Euphorbia lathyris L.	1	1	1	1	1	0	H	1	1	1	1	1	1	0	0	0	0	0	0	1	1	1	0	0	0	0	0	1
Euphorbia nicaeensis All. subsp. nicaeensis	1	1	1	1	1	1	CH	0	0	0	0	1	0	1	0	0	0	0	0	0	0	0	0	0	0	1	0	0
Euphorbia prostrata Ait.	1	1	1	1	1	1	TH	0	0	0	0	0	0	0	1	0	0	0	0	0	0	0	0	0	0	0	0	0
Euphorbia segetalis L.	1	1	1	1	1	1	TH	0	0	0	0	1	0	0	0	0	0	0	0	0	0	0	0	0	0	0	0	0
Euphorbia serrata L.	1	1	1	1	1	1	CH	1	0	0	0	1	1	1	0	0	0	0	1	0	0	0	1	0	0	0	0	0
Euphrasia rostkoviana Hayne	1	0	0	0	0	0	TH	0	0	0	0	0	0	0	0	0	0	0	0	0	0	0	0	0	0	0	0	1
Evonymus europaeus L.	1	1	1	1	1	0	MP	1	0	0	0	0	0	0	0	0	0	0	0	0	0	0	0	0	0	0	0	0
Fagopyrum esculentum Moench	1	0	1	1	0	0	TH	0	0	1	0	0	0	0	0	0	1	0	1	0	1	0	0	0	0	0	0	0
Fagus sylvatica L.	1	0	1	1	1	0	MP	1	0	0	0	0	0	1	0	0	1	1	1	0	1	0	0	0	0	0	1	0
Festuca eskia Ramond ex DC. in Lam. et DC.	1	0	0	0	0	0	H	0	0	0	0	0	0	0	0	0	0	0	0	0	1	0	0	0	0	0	0	0
Ficus carica L.	1	1	1	1	1	1	MP	1	1	1	1	1	1	1	1	1	1	1	1	1	1	1	0	1	1	1	1	0
Filipendula ulmaria (L.) Maxim.	1	0	0	1	1	0	H	0	1	0	0	1	0	0	1	0	0	0	0	1	1	0	0	0	0	0	1	0
Foeniculum vulgare Mill. subsp. piperitum (Ucria) Cout.	1	1	1	1	1	1	H	1	1	1	1	1	1	1	1	1	1	1	1	1	1	1	1	1	1	1	0	1
Fragaria vesca L.	1	1	1	1	1	0	H	1	1	1	1	0	0	0	0	0	1	1	1	0	1	0	1	1	0	0	0	1
Fragaria viridis Weston	1	0	1	0	0	0	H	0	0	0	0	0	0	0	0	0	1	0	0	0	0	0	0	0	0	0	0	0
Fraxinus angustifolia Vahl subsp. angustifolia	0	1	1	1	1	1	MP	1	0	1	0	0	0	1	0	0	0	0	1	1	0	0	0	0	1	0	0	0
Fraxinus excelsior L.	1	0	1	1	1	0	MP	1	1	0	0	1	0	0	1	0	1	1	1	1	1	0	0	1	0	0	1	1
Fumaria capreolata L.	1	1	1	1	1	1	TH	0	0	0	0	0	1	0	0	0	0	0	1	0	0	0	0	0	0	0	0	0
Fumaria officinalis L.	1	1	1	1	1	1	TH	0	0	0	0	0	1	1	0	1	0	1	1	1	0	0	1	0	0	0	0	1
Fumaria parviflora Lam.	1	1	1	1	1	1	TH	1	0	0	0	0	0	0	0	0	0	0	0	0	0	0	0	0	0	0	0	0
Gagea fistulosa (Ram. ex DC.) Ker-Gawler	1	0	0	0	0	0	G	0	0	0	0	0	0	0	0	0	0	0	0	0	1	0	0	0	0	0	0	0
Galactites tomentosa Moench	0	1	0	1	0	0	TH	1	0	0	0	0	1	0	0	0	0	0	1	0	0	0	0	1	0	0	0	0
Galanthus nivalis L.	1	0	1	1	1	0	G	0	0	0	0	0	0	0	0	0	0	0	1	0	1	0	0	0	0	0	0	0
Galium aparine L.	1	1	1	1	1	1	TH	0	0	0	1	0	1	0	0	0	0	0	1	1	1	0	0	0	0	0	0	1
Galium maritimum L.	1	1	1	0	1	0	CH	0	0	0	0	0	0	0	0	0	0	0	0	0	1	0	0	0	0	0	0	0
Galium odoratum (L.) Scop.	1	0	0	1	0	0	G	0	0	0	0	0	0	0	0	0	0	0	0	0	0	0	1	0	0	0	0	0
Galium verum L. verum	1	1	1	1	1	1	H	1	0	0	0	1	0	0	0	0	0	0	0	0	1	0	0	0	0	0	0	0
Genista balansae (Boiss.) Rouy subsp. europaea (G.López et Ch.E.Jarvis) O.Bolòs et J.Vigo	1	0	0	1	0	0	NP	0	0	0	0	1	0	0	0	0	0	0	1	1	1	0	0	0	0	0	0	0
Genista pilosa L.	1	0	0	1	0	0	CH	0	0	0	0	0	0	0	0	0	0	0	1	0	0	0	0	0	0	0	0	0
Genista scorpius (L.) DC. in Lam. et DC. subsp. scorpius	1	1	1	1	1	1	NP	1	0	1	1	1	0	1	1	0	1	0	0	1	1	1	0	0	0	1	0	0
Genista triflora Rouy	0	1	1	1	0	0	MP	0	0	0	0	0	0	0	0	0	0	0	1	0	0	0	0	0	0	0	0	0
Gentiana acaulis L.	1	0	0	0	0	0	H	0	0	0	0	1	0	0	0	0	0	0	0	0	1	0	0	0	0	0	1	0
Gentiana burseri Lap. subsp. burseri	1	0	0	0	0	0	H	0	0	0	0	0	0	0	0	0	0	0	0	1	0	0	0	0	0	0	0	0
Gentiana lutea L.	1	0	1	1	0	0	H	1	1	0	0	1	0	1	1	0	0	1	1	1	1	0	0	0	0	0	1	0
Geranium rotundifolium L.	1	1	1	1	1	1	TH	1	0	0	0	0	0	0	0	0	0	0	0	0	0	0	0	0	0	0	0	0
Geum urbanum L.	1	1	1	1	1	0	H	1	0	0	0	0	0	0	0	0	0	0	0	0	1	0	1	0	0	0	0	0
Gladiolus illyricus Koch	1	1	0	1	1	0	G	0	0	0	0	0	0	1	0	0	0	0	0	0	0	0	0	0	0	0	0	0
Gladiolus italicus Mill.	1	1	1	1	1	1	G	0	0	0	0	0	0	0	0	0	0	0	0	0	1	0	0	0	0	0	0	0
Glaucium corniculatum (L.) J.H.Rudolph	1	1	1	1	1	1	TH	0	0	0	0	0	0	0	0	0	0	0	0	0	0	0	0	0	0	1	0	0
Glaucium flavum Crantz	0	1	0	1	1	1	H	1	0	0	0	0	0	0	0	0	0	0	0	0	1	0	0	0	0	0	0	0
Globularia alypum L.	1	1	1	1	1	1	NP	1	1	1	1	0	0	1	0	0	0	0	1	1	1	1	1	0	1	1	0	1
Globularia cordifolia L. subsp. cordifolia	1	0	1	1	1	0	CH	0	0	0	0	1	0	0	1	0	0	0	0	1	1	0	0	0	0	1	0	0
Globularia vulgaris L. subsp. willkommii (Nyman) Wettst.	1	0	0	1	1	0	H	0	0	0	0	1	0	0	0	0	0	0	0	0	0	0	0	0	0	0	0	0
Glycyrrhiza glabra L.	0	0	0	1	0	1	G	1	0	1	1	1	1	1	0	1	1	1	1	1	0	1	1	1	0	0	1	1
Gomphocarpus fruticosus (L.) Ait.f. in Ait.	0	1	0	1	0	0	NP	1	0	0	0	0	0	0	0	0	0	0	0	0	0	0	0	0	0	0	0	0
Hedera helix L.	1	1	1	1	1	1	P	1	1	1	1	1	1	1	1	1	1	1	1	1	1	0	1	1	1	1	1	1
Helianthemum nummularium (L.) Mill.	1	1	1	1	1	0	G	0	1	0	0	0	0	0	0	0	0	0	1	0	1	0	0	0	0	0	0	0
Helianthemum oelandicum (L.) DC. in Lam. et DC. subsp. italicum (L.) F.Q. et Rothm.	1	1	1	1	1	1	CH	0	0	0	0	0	0	1	0	0	0	0	1	0	0	0	0	0	0	0	0	0
Helianthemum syriacum (Jacq.) Dum.-Cours.	0	0	0	1	1	1	CH	0	0	0	0	0	0	1	0	0	0	0	0	0	0	0	0	0	0	0	0	0
Helichrysum italicum (Roth) G.Don f. in Loundon subsp. serotinum (Boiss.) P.Fourn.	0	1	0	1	1	1	CH	1	0	0	0	0	0	0	0	0	0	0	0	0	0	0	0	0	0	0	0	0
Helichrysum stoechas (L.) Moench	1	1	1	1	1	1	CH	1	1	1	1	0	1	1	1	1	1	1	1	1	0	1	1	1	1	1	0	1
Heliotropium europaeum L.	1	1	1	1	1	1	TH	1	0	0	0	0	0	0	0	0	0	0	1	0	0	0	0	0	0	0	0	0
Helleborus foetidus L.	1	1	1	1	1	0	CH	1	1	0	0	1	0	0	1	0	1	1	1	1	1	1	0	0	0	0	0	1
Helleborus viridis L. subsp. occidentalis (Reut.) Schiffner	1	0	1	1	0	0	G	0	0	0	0	0	0	0	0	0	0	0	0	1	1	0	0	0	0	0	0	0
Heracleum sphondylium L.	1	0	0	1	0	0	H	0	0	0	0	1	0	0	0	0	0	0	0	1	1	0	0	0	0	0	0	0
Herniaria glabra L.	1	1	1	1	0	0	TH	1	1	0	0	0	1	0	1	1	1	1	1	0	1	0	1	0	0	1	0	0
Herniaria hirsuta L. subsp. cinerea (DC.) Arcang.	1	1	1	1	1	1	TH	0	0	0	0	0	0	0	0	0	0	0	0	0	0	1	0	1	0	0	0	0
Hieracium pilosella L.	1	0	1	1	1	0	H	0	0	0	0	0	0	0	0	1	0	1	1	1	1	0	0	0	0	0	0	0
Hirschfeldia incana (L.) Lagrèze-Fossat	1	1	0	1	0	0	H	1	0	0	0	0	0	0	0	0	0	0	0	0	0	0	0	0	0	0	0	0
Hordeum marinum Huds.	0	1	0	1	0	1	TH	0	0	0	0	0	0	0	0	0	0	0	1	0	0	0	0	0	0	0	0	0
Hordeum murinum L. subsp. leporinum (Link) Arcang.	1	1	1	1	1	1	TH	0	0	0	0	0	1	0	0	0	0	0	1	0	0	0	0	0	0	0	0	0
Humulus lupulus L.	1	1	0	1	0	1	H	1	1	0	0	0	0	0	1	0	0	1	1	0	0	0	0	0	0	1	0	0
Hyoscyamus albus L.	0	1	0	1	1	1	H	1	0	0	0	0	0	1	0	0	0	0	0	0	0	0	0	0	0	0	0	0
Hyoscyamus niger L.	1	1	1	1	1	1	H	0	1	1	0	1	0	0	0	1	0	0	1	1	1	1	1	0	1	1	0	0
Hyoseris radiata L.	0	1	0	1	0	0	H	0	0	0	0	0	0	0	0	0	0	0	0	0	0	0	0	1	0	0	0	0
Hypericum androsaemum L.	1	0	1	1	1	0	NP	0	0	0	0	0	0	0	0	0	0	0	0	0	1	0	0	0	0	0	0	0
Hypericum maculatum Crantz	1	0	0	0	0	0	H	0	0	0	0	0	0	0	0	0	0	0	0	1	0	0	0	0	0	0	0	0
Hypericum perforatum L.	1	1	1	1	1	1	H	1	1	1	1	1	1	1	1	1	1	1	1	1	1	1	1	1	0	1	1	1
Hypericum tetrapterum Fries subsp. tetrapterum	1	1	1	1	1	1	H	1	0	0	0	0	0	0	0	0	0	0	0	0	0	0	0	0	0	0	0	0
Hypochoeris radicata L.	1	1	1	1	1	1	H	0	0	0	0	0	0	0	0	0	0	0	1	0	0	0	0	0	0	0	0	0
Hyssopus officinalis L. subsp. canescens (DC.) Nyman	1	0	0	0	1	0	CH	0	0	0	0	1	0	0	0	0	0	0	0	0	0	0	0	0	0	0	0	0
Ilex aquifolium L.	1	1	1	1	1	0	MP	1	1	0	0	0	0	1	1	1	1	1	1	1	1	1	0	1	1	1	0	1
Impatiens balfourii Hook f.	1	0	1	1	0	1	TH	0	1	0	0	0	0	0	0	0	0	0	0	0	0	0	0	0	0	0	0	0
Inula conyza DC.	1	1	1	1	1	0	H	0	0	0	0	0	0	0	0	0	0	0	0	1	0	0	0	0	0	0	0	0
Inula graveolens (L.) Desf.	0	1	0	1	0	1	TH	0	0	0	0	1	0	0	0	0	0	0	1	0	0	0	0	0	0	0	0	0
Inula helenioides DC. in Lam. et DC.	1	1	1	1	1	0	H	0	0	1	0	1	0	1	0	0	0	0	1	1	0	1	0	0	0	0	0	1
Inula helenium L.	1	0	1	1	0	0	H	1	0	0	0	1	0	0	0	0	0	0	0	0	0	0	0	0	0	0	0	0
Inula helvetica Weber	1	0	0	1	1	0	H	0	0	0	0	0	0	0	0	0	1	0	0	1	0	0	0	0	0	0	0	0
Inula montana L.	1	1	1	1	1	1	H	0	0	1	0	1	0	0	0	0	0	0	1	1	0	0	0	0	0	0	0	1
Inula salicina L.	1	0	1	1	1	0	G	0	0	0	0	1	0	0	0	0	0	0	0	1	0	0	0	0	0	0	0	1
Inula viscosa (L.) Ait.	0	1	1	1	1	1	NP	1	0	0	0	0	1	1	1	1	0	1	1	0	0	0	0	1	0	0	0	0
Iris germanica L.	1	1	1	1	1	1	G	1	1	1	0	0	1	1	0	0	0	0	1	1	1	0	1	0	0	0	0	0
Iris pseudacorus L.	1	1	1	1	1	1	HYDR	1	1	0	0	0	0	0	0	0	0	0	0	0	0	0	0	0	0	0	0	0
Jasione montana L.	1	1	1	1	0	0	TH	0	0	0	0	0	0	0	0	0	0	0	1	0	0	0	0	0	0	0	0	0
Jasminum fruticans L.	1	1	0	1	1	1	NP	0	0	0	0	0	0	1	0	0	0	0	0	0	0	0	0	0	0	0	0	0
Jasonia saxatilis (Lam.) Guss.	1	1	1	1	1	1	CH	0	1	1	1	1	0	1	0	0	0	0	1	1	1	0	1	0	1	1	0	1
Jasonia tuberosa (L.) DC.	1	1	1	1	1	1	CH	0	0	0	0	0	0	0	0	0	0	0	0	0	1	0	0	0	0	0	0	1
Juncus conglomeratus L.	1	0	0	1	0	0	H	0	0	0	0	1	0	0	0	0	0	0	0	0	0	0	0	0	0	0	0	0
Juncus effusus L.	1	1	1	1	0	0	H	1	0	0	0	0	0	0	0	0	1	0	1	0	0	0	0	0	0	0	0	0
Juncus trifidus L.	1	0	0	0	0	0	H	0	0	0	0	0	0	0	0	0	0	0	0	0	1	0	0	0	0	0	0	0
Juniperus communis L. subsp. communis	1	0	1	1	1	0	P	1	1	1	0	1	1	1	1	1	1	1	1	1	1	1	1	1	0	1	1	1
Juniperus oxycedrus L. subsp. oxycedrus	1	1	1	1	1	1	MP	1	1	1	0	0	0	1	0	0	1	0	1	1	0	1	0	0	1	1	0	1
Juniperus phoenicea L. subsp. phoenicea	1	1	1	1	1	1	MP	0	1	0	0	1	0	1	1	0	0	0	0	1	0	0	0	0	1	1	0	0
Juniperus sabina L.	1	0	0	0	0	0	NP	0	0	0	0	0	0	0	0	0	1	1	0	1	0	0	0	0	0	0	0	0
Knautia dipsacifolia Kreutzer subsp. arvernensis (Briq.) O.Bolòs et J.Vigo	1	0	0	0	1	0	H	1	0	0	0	0	0	0	0	0	0	0	0	0	0	0	0	0	0	0	0	0
Kochia scoparia (L.) Schrad.	1	1	1	1	1	1	TH	0	0	0	0	0	0	1	0	0	0	0	0	0	0	0	0	0	0	0	0	0
Koeleria macrantha (Ledeb.) Schultes in Schultes et Schultes f.	1	0	0	0	0	0	H	0	0	0	0	0	0	0	0	0	0	0	1	0	0	0	0	0	0	0	0	0
Lactuca perennis L.	1	1	0	1	1	0	H	1	0	0	0	0	0	0	0	0	0	0	0	0	0	0	0	0	0	0	0	0
Lactuca saligna L.	1	1	1	1	1	1	TH	1	0	0	0	0	0	0	0	0	0	0	0	0	0	0	0	0	0	0	0	0
Lactuca serriola L.	1	1	1	1	1	1	TH	0	1	1	0	0	1	0	0	0	0	0	1	1	1	0	0	0	0	1	0	0
Lagurus ovatus L.	0	1	0	1	0	0	TH	1	0	0	0	0	0	0	0	0	0	0	0	0	0	0	0	0	0	0	0	0
Lamium album L.	1	0	0	0	0	0	H	0	1	0	0	1	0	0	0	0	0	0	0	0	1	1	0	0	0	0	0	0
Lamium amplexicaule L. subsp. amplexicaule	1	1	1	1	1	1	TH	0	0	0	0	0	0	0	0	0	0	0	1	0	0	0	0	0	0	0	0	1
Lamium flexuosum Ten.	1	1	1	1	0	0	H	1	0	0	0	0	1	0	0	0	1	1	1	0	0	0	0	0	0	0	0	0
Laserpitium latifolium L.	1	0	1	1	1	0	H	0	0	0	0	0	0	0	0	0	0	0	1	1	0	0	0	0	0	0	0	0
Lathyrus cicera L.	1	1	1	1	1	1	H	0	0	1	0	0	0	1	0	0	0	0	0	0	0	0	0	0	0	0	0	0
Lathyrus cirrhosus Ser. in DC.	1	0	0	1	0	0	H	1	0	0	0	0	0	0	0	0	0	0	0	0	0	0	0	0	0	0	0	0
Lathyrus latifolius L.	1	1	1	1	1	1	H	1	0	0	0	0	0	0	0	1	1	0	1	0	0	0	0	0	0	0	0	0
Lavandula angustifolia Mill. subsp. pyrenaica (DC.) Guinea	1	0	0	1	1	0	CH	1	0	0	0	1	0	0	0	0	0	0	0	1	0	0	0	0	0	0	0	0
Lavandula latifolia Medic.	1	1	1	1	1	1	CH	1	1	1	0	0	1	1	1	0	1	1	1	1	0	0	1	0	1	1	0	1
Lavandula stoechas L. subsp. pedunculata (Mill.) Samp. ex Rozeira	0	0	0	1	0	0	NP	0	0	0	0	0	0	0	0	0	0	0	0	0	0	0	0	0	1	0	0	0
Lavandula stoechas L. subsp. stoechas	1	1	0	1	0	0	NP	1	0	1	1	0	0	0	1	1	1	1	1	0	1	1	0	0	1	1	0	1
Lavatera arborea L.	0	1	0	1	0	0	NP	1	0	0	0	0	0	0	0	0	0	0	0	0	0	0	0	0	0	0	0	0
Lavatera maritima Gouan	1	1	0	1	0	0	NP	0	0	0	0	0	0	1	0	0	0	0	0	0	0	0	0	0	0	0	0	0
Lemna minor L.	1	1	1	1	1	1	HYDR	0	0	0	0	0	0	0	0	0	0	0	1	0	0	0	0	0	0	0	0	0
Leontodon hispidus L.	1	0	1	1	1	0	H	0	0	0	0	0	0	0	0	0	0	0	0	0	1	0	0	0	0	0	0	0
Leontopodium alpinum Cass. subsp. alpinum	1	0	0	0	0	0	H	1	0	0	0	0	0	0	0	0	0	0	0	0	0	0	0	0	0	0	0	0
Lepidium draba L.	1	1	1	1	1	1	H	0	0	1	1	0	0	1	0	0	0	0	0	0	0	0	1	0	0	0	0	0
Lepidium graminifolium L. subsp. graminifolium	1	1	1	1	1	1	H	0	0	0	0	0	0	0	0	0	0	0	0	1	0	0	0	0	0	0	0	0
Lepidium latifolium L. subsp. latifolium	1	1	0	1	1	0	H	1	1	1	0	0	0	1	1	0	0	0	0	1	1	1	0	0	0	0	0	0
Leuzea conifera (L.) DC. in Lam. et DC.	1	1	1	1	1	1	H	1	1	0	0	1	0	1	0	0	0	0	1	1	0	1	0	0	0	0	0	1
Levisticum officinale Koch	1	1	1	1	1	1	H	0	0	0	0	0	0	0	0	0	0	0	0	0	1	0	0	0	0	0	0	0
Ligustrum vulgare L.	1	1	1	1	1	1	NP	0	1	0	0	0	0	0	0	0	1	0	0	0	1	0	0	0	0	0	0	0
Lilium martagon L.	1	0	1	1	1	0	G	0	1	0	0	0	0	0	0	0	0	0	1	1	1	0	0	0	0	0	0	0
Lilium pyrenaicum Gouan	1	0	0	0	0	0	G	0	0	0	0	0	0	0	0	0	0	0	0	1	1	0	0	0	0	0	0	0
Limodorum abortivum (L.) Swartz	1	1	1	1	1	1	G	0	0	0	0	0	0	1	0	0	0	0	0	0	0	0	0	0	0	0	0	0
Limonium hibericum Erben	0	0	0	1	1	1	CH	0	0	0	0	0	0	1	0	0	0	0	0	0	0	0	0	0	0	0	0	0
Limonium virgatum (Willd.) Fourr.	1	1	1	1	1	1	CH	1	0	0	0	0	0	0	0	0	0	0	0	0	0	0	0	0	0	0	0	0
Limonium vulgare Mill. subsp. serotinum (Reichenb.) Gams in Hegi	1	1	1	1	1	1	H	1	0	0	0	0	0	0	0	0	0	0	0	0	0	0	0	0	0	0	0	0
Linaria cymbalaria (L.) Mill.	1	1	1	1	1	1	CH	1	1	0	0	0	0	0	0	0	0	0	1	0	0	0	0	0	0	0	0	1
Linaria spuria (L.) Mill.	1	1	1	1	1	1	TH	0	0	0	0	0	0	0	1	0	0	0	0	0	0	0	0	0	0	0	0	0
Linum tenuifolium L. subsp. suffruticosum (L.) Litard.	1	0	0	1	1	0	CH	0	0	0	0	0	0	1	0	0	0	0	0	0	1	0	0	0	0	0	0	0
Linum usitatissimum L. subsp. angustifolium (Huds.) Thell.	1	1	1	1	1	1	H	0	0	0	0	0	0	0	0	0	0	0	1	0	0	0	0	0	0	0	0	0
Lithospermum fruticosum L.	1	1	1	1	1	1	CH	0	1	1	0	0	0	1	0	0	0	0	0	1	1	0	1	0	0	0	0	0
Lithospermum officinale L.	1	1	1	1	1	1	H	1	1	1	0	1	1	0	1	0	1	1	1	1	1	1	0	0	0	0	0	1
Lithospermum purpurocaeruleum L.	1	1	1	1	1	1	CH	0	0	0	0	0	0	0	0	0	0	0	1	1	0	0	0	0	0	0	0	1
Loiseleuria procumbens (L.) Desv.	1	0	0	0	0	0	CH	0	0	0	0	1	0	0	0	0	0	0	0	0	1	0	0	0	0	0	0	0
Lolium perenne L.	1	1	1	1	1	1	H	0	0	0	1	0	1	0	0	0	1	0	1	0	1	0	0	0	1	0	0	0
Lolium rigidum Gaud.	1	1	1	1	1	1	TH	1	0	0	0	0	1	1	0	0	1	0	1	0	0	0	0	0	0	0	0	0
Lonicera etrusca Santi	1	1	1	1	1	1	P	1	0	0	0	0	0	0	0	0	0	0	1	0	0	0	0	0	0	0	0	0
Lonicera implexa Ait. subsp. implexa	1	1	1	1	1	1	P	1	0	0	0	0	1	1	0	1	1	0	1	0	0	0	0	0	0	0	0	0
Lonicera periclymenum L.	1	0	1	1	0	0	P	1	0	0	0	0	0	0	0	0	0	1	0	0	0	0	0	0	0	0	0	0
Lonicera xylosteum L.	1	0	1	1	1	0	NP	0	1	0	0	0	0	0	0	0	0	0	1	0	1	0	0	0	0	0	0	0
Lotus corniculatus L.	1	1	1	1	1	1	H	0	0	0	0	0	0	0	0	0	0	0	0	0	1	0	0	0	0	0	0	0
Lunaria annua L. subsp. annua	1	1	0	1	1	0	H	1	1	0	0	0	0	1	0	0	0	0	1	0	1	0	0	1	0	0	0	0
Lunaria rediviva L.	1	0	0	0	0	0	H	0	0	0	0	0	0	0	0	0	0	0	1	0	0	0	0	0	0	0	0	0
Lupinus angustifolius L.	1	1	0	1	1	0	TH	1	0	0	0	0	0	0	0	0	0	0	1	0	0	0	0	0	0	0	0	0
Luzula spicata (L.) DC. subsp. monsignatica P. Monts.	1	0	0	1	0	0	H	0	0	0	0	0	0	0	0	0	0	0	1	0	0	0	0	0	0	0	0	0
Lychnis coronaria (L.) Desr. in Lam	1	0	0	1	0	0	H	0	0	0	0	0	0	0	0	0	0	1	1	0	0	0	0	0	0	0	0	0
Lycopus europaeus L.	1	1	1	1	1	1	H	0	0	0	0	0	0	0	0	0	0	0	0	0	0	0	0	0	0	1	0	0
Lygeum spartum L.	0	0	0	1	1	1	CH	0	0	0	0	0	0	1	0	0	0	0	0	0	0	0	0	0	1	0	0	0
Lysimachia ephemerum L.	1	0	1	1	1	1	G	0	0	0	0	0	0	0	0	0	0	0	0	1	0	0	0	0	0	0	0	0
Lythrum salicaria L.	1	1	1	1	1	1	H	1	0	0	0	0	1	0	1	0	0	0	1	1	0	0	0	0	0	0	0	1
Malva neglecta Wallr.	1	1	1	1	1	1	TH	0	1	0	0	0	0	0	0	0	0	0	0	1	0	0	0	0	0	0	0	0
Malva sylvestris L.	1	1	1	1	1	1	H	1	1	1	1	1	1	1	0	1	1	1	1	1	1	1	1	1	1	1	1	1
Mantisalca salmantica (L.) Briq. et Cavill.	1	1	1	1	1	1	H	0	1	1	0	0	1	1	1	0	1	0	0	1	1	1	1	0	0	0	0	0
Marrubium supinum L.	0	0	0	1	0	0	CH	0	0	0	0	1	0	0	0	0	0	0	0	0	0	0	0	0	0	0	0	0
Marrubium vulgare L.	1	1	1	1	1	1	CH	1	1	1	0	0	1	1	1	1	1	0	1	1	0	1	0	0	1	0	0	1
Matricaria discoidea DC.	1	0	0	1	0	0	TH	0	0	0	0	0	0	0	0	0	0	0	0	0	0	0	0	0	0	0	1	0
Matricaria recutita L.	1	1	1	1	1	1	TH	1	1	1	0	1	1	1	1	1	1	1	1	1	1	1	1	1	1	1	1	1
Matthiola incana (L.) R.Br. subsp. incana	1	1	0	1	0	0	CH	0	0	1	0	0	0	0	0	0	0	0	0	0	0	1	0	0	0	0	0	0
Matthiola sinuata (L.) R.Br. subsp. sinuata	1	1	1	1	1	1	H	1	0	0	0	0	0	0	0	0	0	0	0	0	0	0	0	0	0	0	0	0
Medicago minima (L.) L.	1	1	1	1	1	1	TH	0	0	0	0	0	0	0	0	0	0	0	1	0	0	0	0	0	0	0	0	0
Medicago sativa L. subsp. falcata (L.) Arcang.	1	1	0	1	0	1	H	0	0	1	0	0	0	1	0	0	0	0	0	0	0	0	0	0	0	0	0	0
Melilotus alba Medic.	1	1	0	1	0	0	H	0	0	0	0	0	0	0	0	0	0	0	0	0	1	0	0	0	0	0	0	0
Melilotus officinalis (L.) Lam.	1	1	0	1	0	0	H	0	0	0	0	0	0	0	0	1	0	0	0	0	0	0	0	0	0	0	0	0
Melissa officinalis L. subsp. officinalis	1	1	0	1	0	0	H	1	1	1	0	1	1	1	1	1	1	1	1	1	1	1	1	1	0	1	1	1
Mentha aquatica L.	1	1	1	1	1	1	H	1	0	0	0	0	0	0	0	1	0	0	0	0	0	0	1	0	0	1	0	0
Mentha longifolia (L.) Huds.	1	1	0	1	1	1	H	1	1	0	0	0	0	0	0	0	0	0	0	1	1	1	0	0	0	0	1	0
Mentha pulegium L.	1	1	0	1	0	1	H	1	1	0	1	1	1	1	1	1	1	1	1	1	1	1	0	0	1	1	0	0
Mentha spicata L.	1	1	1	1	1	1	H	1	0	0	0	1	1	1	0	1	1	1	1	1	1	0	1	0	0	1	1	1
Mentha suaveolens Ehrh.	1	1	1	1	1	1	H	1	1	0	0	1	0	1	0	0	1	0	1	0	0	0	0	0	0	0	0	1
Mespilus germanica L.	1	0	1	1	1	0	MP	1	1	1	1	0	0	1	0	0	1	0	1	0	1	0	0	1	0	0	0	0
Meum athamanticum Jacq. subsp. athamanticum	1	0	0	0	0	0	H	0	0	0	0	1	0	0	0	0	0	0	0	1	1	0	0	0	0	0	0	0
Mirabilis jalapa L.	0	1	0	1	0	0	H	0	0	0	0	0	0	1	0	0	0	0	1	0	1	1	0	0	0	0	0	0
Moehringia muscosa L.	1	0	1	1	0	0	H	0	0	0	0	0	0	0	1	0	0	0	0	0	0	0	0	0	0	0	0	0
Molopospermum peloponnesiacum (L.) Koch	1	0	0	0	0	0	H	1	1	0	0	1	0	0	0	0	0	0	0	0	1	0	0	0	0	0	0	0
Monotropa hypopitys L.	1	1	1	1	0	0	G	0	0	0	0	0	0	0	0	0	0	0	0	0	1	0	0	0	0	0	0	0
Moricandia arvensis (L.) DC.	0	0	0	0	0	1	CH	0	0	0	0	0	0	1	0	0	0	0	0	0	0	0	0	0	0	0	0	0
Muscari comosum (L.) Mill.	1	1	1	1	1	1	G	1	0	1	0	1	0	1	0	0	0	1	1	0	1	0	0	0	0	0	0	0
Muscari neglectum Guss. ex Ten.	1	1	1	1	1	1	G	1	0	0	0	1	0	1	0	0	0	0	0	1	0	0	0	0	0	0	0	0
Myrtus communis L.	0	1	0	1	0	0	MP	1	0	0	0	0	0	0	0	0	0	0	1	0	0	0	0	0	0	0	0	0
Narcissus poeticus L.	1	0	1	1	1	0	G	0	1	0	0	0	0	0	0	0	0	1	1	0	0	0	0	0	0	0	1	0
Narcissus pseudonarcissus L.	1	0	1	0	0	0	G	0	0	0	0	0	0	0	0	0	0	0	0	0	1	0	0	0	0	0	0	0
Narcissus tazetta L. subsp. tazetta	0	1	0	1	0	0	G	0	0	0	1	0	0	0	0	0	0	0	0	0	0	0	0	0	0	0	0	0
Nepeta cataria L.	1	1	1	1	1	1	H	1	1	1	0	1	0	1	0	1	1	1	1	1	1	1	0	0	0	0	0	1
Nerium oleander L.	0	0	0	1	0	0	MP	1	0	0	1	0	0	1	0	0	1	0	1	0	0	0	0	0	0	0	0	1
Nigella damascena L.	1	1	1	1	1	1	TH	0	0	0	0	0	0	1	0	0	0	0	0	0	0	1	0	0	0	0	0	0
Odontides lutea (L.) Clairville	1	1	1	1	1	1	TH	0	0	0	0	0	0	0	0	0	0	0	1	0	0	0	0	0	0	0	0	0
Oenothera biennis L.	1	1	1	1	1	1	H	0	0	0	0	0	0	1	0	0	0	0	0	0	0	0	0	0	0	0	0	0
Olea europaea L. subsp. europaea var. europaea	0	1	0	1	0	1	MP	1	1	1	1	1	1	1	1	1	1	1	1	1	1	1	1	1	1	1	1	1
Olea europaea L. subsp. europaea var. sylvestris (Mill.) Brot.	0	1	0	1	0	1	MP	1	0	0	0	0	0	0	0	1	0	0	0	0	0	0	0	0	0	0	0	0
Onobrychis supina (Vill.) DC. in Lam. et DC. subsp. supina	1	1	1	1	1	1	H	0	0	0	0	0	1	0	0	0	0	0	1	0	0	0	0	0	0	0	0	0
Ononis spinosa L.	1	1	1	1	1	1	CH	1	1	0	0	1	0	1	0	1	0	0	1	1	1	0	1	0	0	0	0	1
Ononis tridentata L.	1	0	0	1	1	1	NP	0	0	1	0	0	0	1	0	0	0	0	0	0	0	0	0	0	0	0	0	0
Onopordum acanthium L.	1	1	1	1	1	1	H	0	0	0	0	0	0	1	0	0	0	0	1	0	0	0	0	0	0	0	0	0
Opuntia maxima Mill.	0	1	0	1	0	0	MP	1	1	0	0	0	1	1	1	0	1	1	1	1	1	0	0	1	1	0	0	1
Origanum vulgare L.	1	1	1	1	1	1	CH	1	1	1	1	1	1	1	1	1	1	1	1	1	1	1	1	1	1	1	1	1
Ornithogalum umbellatum L.	1	1	1	1	1	0	G	0	0	0	0	0	0	0	0	0	0	0	0	0	1	0	0	0	0	0	0	0
Orobanche crenata Forsk.	1	1	1	1	1	0	TH	1	0	0	0	0	1	0	0	0	0	0	1	0	0	0	0	0	0	0	0	0
Orobanche rapum-genistae Thuill.	1	0	1	1	0	0	G	0	0	0	0	0	0	0	0	0	0	0	1	0	0	0	0	0	0	0	0	0
Oryzopsis miliacea (L.) Asch. et Graebn.	1	1	1	1	1	1	CH	0	0	0	0	0	0	0	0	0	0	0	1	0	0	0	0	0	0	0	0	0
Oryzopsis miliacea (L.) Asch. et Graebn. subsp. miliacea	1	1	1	1	1	1	CH	0	0	0	0	0	1	0	0	0	0	0	0	0	0	0	0	0	0	0	0	0
Osmunda regalis L.	1	1	0	1	0	0	G	0	0	0	0	0	0	0	0	0	0	0	1	0	0	0	0	0	0	0	0	0
Osyris alba L.	1	1	1	1	1	1	NP	0	0	0	0	0	0	1	0	0	0	0	1	0	0	0	0	0	0	0	0	0
Oxalis acetosella L.	1	0	1	1	0	0	H	0	0	0	0	0	0	0	0	0	0	0	1	0	1	0	0	0	0	0	0	1
Oxalis articulata Savigny in Lam.	0	1	1	1	1	1	G	1	0	0	0	0	0	0	0	0	0	0	0	0	0	1	0	0	0	0	0	0
Oxalis debilis Humb., Bonpl. et Kunth.	1	1	1	1	1	1	G	0	0	0	0	0	1	0	0	0	0	0	0	0	0	0	0	0	0	0	0	0
Oxalis pes-caprae L.	0	1	0	1	0	0	G	0	0	0	0	0	0	1	0	0	0	0	0	0	0	0	0	0	0	0	0	0
Paeonia officinalis L.	1	0	0	1	1	0	G	0	0	0	0	0	0	0	0	0	1	0	0	0	0	0	0	0	0	0	0	0
Paliurus spina-christi Mill.	0	1	0	0	0	0	MP	1	0	0	0	0	0	0	1	0	0	0	0	1	0	0	0	0	0	0	0	0
Pallenis spinosa (L.) Cass. subsp. spinosa	1	1	1	1	1	1	H	1	1	1	0	0	1	1	0	0	1	0	1	1	0	1	1	0	0	0	0	1
Pancratium maritimum L.	0	1	0	1	0	0	G	1	0	0	0	0	0	0	0	0	0	0	0	0	0	0	0	0	0	0	0	0
Panicum miliaceum L.	1	1	1	1	1	1	TH	0	0	1	0	0	1	0	0	0	1	0	0	1	0	1	0	0	0	0	0	0
Papaver rhoeas L.	1	1	1	1	1	1	TH	1	1	1	1	1	1	1	1	1	1	1	1	1	1	1	1	1	1	1	1	1
Papaver somniferum L. subsp. setigerum (DC.) Arcang.	0	1	0	1	0	1	TH	1	0	0	0	0	0	0	0	0	0	0	0	0	0	0	0	0	0	0	0	0
Paradisea liliastrum (L.) Bertol.	1	0	0	0	0	0	G	0	0	0	0	0	0	0	0	0	0	0	0	0	1	0	0	0	0	0	0	0
Parietaria lusitanica L.	0	1	0	0	0	0	TH	0	0	0	0	0	0	0	0	0	0	0	1	0	0	0	0	0	0	0	0	0
Parietaria officinalis L. subsp. judaica (L.) Béguinot	1	1	1	1	1	1	CH	1	1	1	1	1	1	1	1	1	1	1	1	1	1	1	1	1	1	1	0	1
Paronychia argentea Lam.	1	1	1	1	1	1	CH	1	0	1	0	1	0	1	0	0	0	1	1	1	1	0	1	0	0	0	1	1
Paronychia capitata (L.) Lam. subsp. capitata	1	1	1	1	1	1	CH	0	0	0	0	0	0	1	0	0	0	0	0	0	0	0	0	0	0	0	0	1
Paronychia kapela (Hacq.) Kerner subsp. serpyllifolia (Chaix) Graebn.	1	0	0	1	0	0	CH	0	0	0	0	0	0	0	0	0	0	0	0	1	0	0	0	0	0	0	1	0
Paronychia polygonifolia (Vill.) DC. in Lam. et DC.	1	0	0	0	0	0	CH	0	0	0	0	1	0	0	0	0	0	0	0	0	0	0	0	0	0	0	0	0
Paspalum dilatatum Poiret in Lam.	0	1	1	1	1	1	H	0	0	0	1	0	0	0	0	0	0	0	0	0	0	0	0	0	0	0	0	0
Paspalum distichum L.	1	1	1	1	1	1	CH	0	0	0	1	0	0	0	0	0	0	0	1	0	0	0	0	0	0	0	0	0
Peucedanum cervaria (L.) Lap.	1	1	1	1	1	0	H	0	0	0	0	0	0	0	0	0	0	0	0	0	1	0	0	0	0	0	0	0
Peucedanum officinale L. subsp. stenocarpum (Boiss. et Reut.) F.Q.	1	1	0	1	0	0	H	0	0	0	0	0	0	1	0	0	0	0	0	0	0	0	0	0	0	0	0	0
Peucedanum ostruthium (L.) Koch	1	0	0	0	0	0	H	0	0	0	0	1	0	0	0	0	0	0	0	0	1	0	0	0	0	0	0	0
Phagnalon saxatile (L.) Cass.	0	1	1	1	1	0	CH	1	0	0	0	0	0	0	0	0	0	0	0	0	0	0	0	0	0	0	0	0
Phagnalon sordidum	1	1	1	1	1	0	CH	0	0	1	0	0	0	0	0	0	0	0	0	0	0	0	0	0	0	0	0	0
Phalaris arundinacea L.	1	1	1	1	1	1	HYDR	0	0	0	0	0	0	0	0	0	1	0	0	0	0	0	0	0	0	0	0	0
Phalaris canariensis L. subsp. canariensis	1	1	0	1	1	0	TH	0	0	0	0	0	0	0	0	0	0	0	1	0	0	0	0	0	0	0	0	1
Phillyrea angustifolia L.	1	1	1	1	1	1	NP	0	0	0	0	0	0	1	0	0	1	0	1	0	0	0	0	0	0	0	0	1
Phleum phleoides (L.) Karsten	1	1	1	1	1	1	H	0	0	0	0	0	0	0	0	0	1	0	0	0	0	0	0	0	0	0	0	0
Phlomis herba-venti L.	1	1	0	1	1	1	H	0	0	0	0	0	0	1	0	0	0	0	0	0	0	0	0	0	0	0	0	0
Phlomis lychnitis L.	1	1	1	1	1	1	CH	0	0	0	0	0	0	1	0	0	0	0	0	0	0	0	0	0	0	0	0	0
Phragmites australis (Cav.) Steudel	1	1	1	1	1	1	G, HYDR	0	0	1	1	0	0	1	0	0	1	0	0	0	0	0	0	0	0	0	0	0
Phyllitis scolopendrium (L.) Newm.	1	1	1	1	0	0	H	1	0	0	0	0	0	0	1	0	0	1	1	0	1	0	0	0	0	0	0	0
Physalis alkekengi L.	1	1	1	1	1	0	H	1	0	0	0	0	0	0	1	0	0	0	1	0	1	0	0	0	0	0	0	0
Phytolacca americana L.	1	1	1	1	1	0	H	1	0	0	0	0	0	0	0	0	0	0	1	0	0	0	0	0	0	0	0	0
Picea abies (L.) Karsten subsp. abies	1	0	1	1	0	0	MP	0	0	0	0	0	0	0	0	0	0	0	1	0	0	0	0	0	0	0	0	1
Pimpinella tragium Vill.	1	0	1	1	0	0	H	0	0	0	0	0	0	0	0	0	0	0	0	0	0	0	0	0	0	1	0	0
Pinguicula vulgaris L.	1	0	0	1	0	0	H	0	0	0	0	0	0	0	0	0	0	0	0	1	0	0	0	0	0	0	0	0
Pinus halepensis Mill.	1	1	1	1	1	1	MP	1	1	1	1	0	1	1	0	0	1	1	1	1	0	1	0	1	1	1	0	1
Pinus mugo Turra subsp. uncinata (Ramond ex DC. in Lam. et DC.) Domin	1	0	0	0	0	0	MP	0	0	0	0	1	0	0	0	0	0	0	0	1	1	0	0	0	0	0	1	0
Pinus nigra Arnold subsp. salzmannii (Dunal) Franco	1	1	1	1	1	0	MP	0	1	1	0	0	0	1	0	1	0	0	0	1	0	0	0	0	0	1	0	0
Pinus pinaster Ait.	1	0	0	1	0	0	MP	1	1	0	0	0	0	0	0	0	1	1	1	1	0	0	0	0	0	0	0	0
Pinus pinea L.	1	1	1	1	1	1	MP	1	1	1	1	0	1	1	0	1	1	1	1	0	0	1	0	1	0	1	0	1
Pinus sylvestris L.	1	0	1	1	1	0	MP	1	1	1	0	1	1	1	0	0	0	1	1	1	1	1	0	0	0	1	0	0
Pistacia lentiscus L.	1	1	1	1	1	1	MP	1	0	1	0	0	0	1	1	1	1	1	1	0	1	1	0	1	1	1	0	0
Pistacia terebinthus L.	1	1	1	1	1	1	MP	1	1	0	0	0	0	1	0	0	0	0	1	1	0	0	0	0	0	0	0	0
Plantago afra L.	0	1	1	1	1	1	TH	0	0	0	0	0	0	1	0	0	0	0	0	1	0	0	0	0	0	0	0	0
Plantago albicans L.	1	1	1	1	1	1	CH	0	0	0	0	0	0	1	0	0	0	0	0	0	0	0	0	0	0	0	0	0
Plantago coronopus L. subsp. coronopus	0	1	1	1	1	1	TH	1	0	0	0	0	1	1	0	0	0	1	1	0	0	0	0	0	0	0	0	1
Plantago lagopus L.	0	1	0	1	1	1	TH	0	0	0	1	0	0	0	0	0	0	0	0	0	0	0	0	0	0	0	0	0
Plantago lanceolata L.	1	1	1	1	1	1	H	1	1	1	0	1	1	1	1	1	1	1	1	1	1	1	1	0	0	0	0	1
Plantago major L. subsp. major	1	1	1	1	1	1	H	1	1	1	0	0	0	1	1	1	1	1	1	1	1	1	0	1	0	1	1	1
Plantago media L.	1	0	1	1	1	0	H	1	0	0	0	1	0	0	0	0	0	0	1	1	0	0	0	0	0	0	0	0
Plantago sempervirens Crantz subsp. sempervirens	1	1	1	1	1	1	CH	0	1	0	0	1	0	1	0	0	0	0	0	1	0	0	0	0	0	0	0	0
Plantago subulata L. subsp. holosteum (Scop.) O.Bolòs et J.Vigo	1	0	0	1	0	0	CH	1	0	0	0	0	0	0	0	0	0	0	1	1	0	0	0	0	0	0	0	0
Plantago subulata L. subsp. radicata (Hoffms. et Link) O.Bolòs et J.Vigo	0	0	0	1	0	0	CH	0	0	0	0	0	0	0	0	0	0	0	0	0	0	0	0	0	0	1	0	0
Platanus orientalis L.	1	1	1	1	1	1	MP	1	0	0	0	0	1	1	0	0	0	1	1	0	1	0	0	0	1	0	0	0
Poa annua L.	1	1	1	1	1	1	TH	0	0	0	1	0	0	0	0	0	0	0	0	0	0	0	0	0	0	0	0	0
Polycarpon tetraphyllum (L.) L.	0	1	0	1	0	1	TH	0	0	0	0	0	0	0	0	0	0	0	1	0	0	0	0	0	0	0	0	0
Polygala calcarea F.W.Schultz	1	0	1	1	1	0	CH	0	1	0	0	1	0	0	1	0	0	0	1	1	1	1	1	0	0	0	0	0
Polygala vayredae Costa	1	0	0	0	0	0	CH	0	0	0	0	0	0	0	0	0	0	0	0	0	1	0	0	0	0	0	0	0
Polygonatum odoratum (Mill.) Druce	1	1	1	1	1	0	G	0	0	1	0	0	0	0	0	0	0	0	1	1	0	0	0	0	0	0	0	0
Polygonum aviculare L. subsp. aviculare	1	1	1	1	1	1	TH	1	0	0	1	0	1	0	0	1	0	0	1	1	1	1	1	0	0	0	0	0
Polygonum bistorta L.	1	0	0	1	0	0	H	0	0	0	0	1	0	0	0	0	0	0	0	1	0	0	0	0	0	0	0	0
Polygonum convolvulus L.	1	1	1	1	1	1	TH	0	0	0	0	0	0	0	0	0	0	0	1	0	0	0	0	0	0	0	0	0
Polygonum lapathifolium L.	1	1	1	1	1	1	TH	0	0	0	0	0	0	0	0	0	0	0	1	0	0	0	0	0	0	0	0	0
Polygonum persicaria L.	1	1	1	1	1	1	TH	0	0	0	0	0	0	0	0	0	0	0	1	0	1	0	0	0	0	0	0	0
Polypodium vulgare L. subsp. vulgare	1	0	1	1	0	0	G	0	0	0	0	0	1	0	0	0	0	1	1	1	1	0	0	0	0	0	0	1
Polystichum setiferum (Forsk.) Woynar	1	1	1	1	0	0	H	0	0	0	0	0	0	0	0	0	0	0	1	0	0	0	0	0	0	0	0	0
Populus alba L.	1	1	1	1	1	1	MP	1	1	1	0	0	0	1	0	1	0	0	1	0	0	0	0	0	0	0	0	0
Populus tremula L.	1	0	1	1	1	0	MP	1	0	0	0	0	0	0	0	0	0	0	1	1	0	0	0	0	0	0	0	0
Portulaca oleracea L.	1	1	1	1	1	1	TH	1	1	1	1	0	1	1	0	1	1	0	1	1	1	1	1	1	0	1	0	0
Potentilla alchemilloides Lap.	1	0	0	0	0	0	H	0	1	0	0	1	0	0	0	0	0	0	0	0	0	0	0	0	0	0	0	0
Potentilla caulescens L.	1	0	1	1	0	0	H	0	0	0	0	0	0	0	0	0	0	0	0	0	0	0	0	0	0	1	0	0
Potentilla erecta (L.) Räuschel	1	0	1	1	0	0	H	0	0	0	0	0	0	0	0	0	0	0	1	0	1	0	0	0	0	0	0	0
Potentilla neumanniana Reichenb.	1	1	1	1	1	1	H	0	0	0	0	1	0	0	0	0	0	0	0	0	1	0	0	0	0	0	0	0
Potentilla recta L.	1	1	0	1	0	0	H	0	0	0	0	1	0	0	0	0	0	0	0	0	0	0	0	0	0	0	0	0
Potentilla reptans L.	1	1	1	1	1	1	H	1	0	0	0	0	0	0	1	1	1	0	1	0	1	0	0	0	0	0	0	1
Primula veris L. subsp. columnae (Ten.) Maire et Petitmengin	1	0	1	1	1	0	H	1	0	0	0	0	0	0	0	0	0	0	0	0	0	0	0	0	0	0	0	0
Prunella grandiflora (L.) Scholler subsp. grandiflora	1	0	0	0	0	0	H	0	0	0	0	0	0	0	0	0	0	0	1	0	0	0	0	0	0	0	0	0
Prunella grandiflora (L.) Scholler subsp. pyrenaica (Gren. et Godr.) A. et O.Bolòs	1	0	1	1	1	0	H	1	0	0	0	0	0	0	0	0	0	0	0	0	0	0	0	0	0	0	0	0
Prunella laciniata (L.) L.	1	1	1	1	1	0	H	0	0	0	0	0	0	0	0	0	1	0	0	0	0	0	0	0	0	0	0	0
Prunella vulgaris L.	1	1	1	1	1	1	H	1	0	0	0	1	0	0	0	1	1	0	0	0	1	0	0	0	0	0	0	1
Prunus avium (L.) L.	1	0	1	1	0	0	MP	1	1	1	1	1	1	1	1	1	1	1	1	1	1	0	0	1	1	1	1	1
Prunus domestica L. subsp. insititia (L.) Bonnier et Layens	1	1	1	1	1	1	MP	0	0	1	0	1	0	0	0	0	0	0	0	1	1	0	0	0	0	0	0	0
Prunus mahaleb L.	1	0	0	1	0	0	MP	0	1	0	1	1	0	0	0	0	0	0	0	0	0	0	0	0	0	0	0	0
Prunus spinosa L.	1	1	1	1	1	1	NP	1	1	1	0	1	1	1	1	1	1	1	1	1	1	1	0	1	1	1	1	1
Psoralea bituminosa L.	1	1	1	1	1	1	H	1	0	0	0	0	0	1	1	0	0	1	1	0	1	0	0	1	1	0	0	1
Pteridium aquilinum (L.) Kuhn	1	1	1	1	1	1	G	1	0	0	0	0	1	0	0	1	1	1	1	0	1	0	0	0	0	0	0	1
Pulicaria dysenterica (L.) Bernh.	1	1	1	1	1	1	H	0	0	0	0	0	0	0	1	0	1	0	0	1	0	0	0	0	0	0	0	0
Pulmonaria affinis Jord. in F.W.Schultz	1	0	0	0	0	0	H	1	0	0	0	0	0	0	1	0	0	0	0	1	0	0	0	0	1	0	0	0
Pulmonaria longifolia (Bast.) Boreau	1	0	1	1	0	0	H	0	0	0	0	0	0	0	0	0	0	0	0	0	1	0	0	0	0	0	1	1
Punica granatum L.	1	1	0	0	0	0	MP	1	1	1	1	1	1	1	1	1	1	1	1	1	1	1	1	1	0	0	0	1
Pyracantha coccinea M.J.Roemer	0	0	1	0	0	0	NP	0	0	0	0	0	1	0	0	0	0	0	1	0	0	0	0	0	0	0	0	0
Pyrus communis L. subsp. pyraster (L.) Asch. et Graebn.	1	0	1	1	0	0	MP	1	0	0	0	0	0	0	0	0	0	0	0	0	0	0	0	0	0	0	0	0
Pyrus malus L. subsp. malus	1	0	1	1	0	0	MP	0	1	1	0	1	0	1	1	1	0	0	1	0	1	0	0	0	0	0	1	0
Pyrus spinosa Forsk.	1	1	0	1	1	0	MP	0	0	0	0	0	0	1	0	0	0	0	0	0	0	0	0	0	0	0	0	0
Quercus cerrioides Willk. et Costa	0	0	0	1	1	0	MP	0	0	0	0	0	0	0	0	1	0	0	0	1	0	0	0	0	0	0	0	0
Quercus coccifera L. subsp. coccifera	1	1	1	1	1	1	NP	1	1	1	0	0	0	1	0	1	1	0	1	1	0	0	0	0	1	1	0	1
Quercus faginea Lam. subsp. faginea	1	0	0	1	1	0	MP	0	0	1	0	0	0	1	0	0	0	0	0	1	0	0	0	1	0	0	0	0
Quercus ilex L. subsp. ilex	1	1	1	1	1	0	MP	1	1	1	1	0	1	1	1	1	1	1	1	1	1	1	1	1	1	1	0	1
Quercus petraea (Matt.) Liebl.	1	0	1	1	0	0	MP	1	0	0	0	0	0	0	0	0	0	0	1	0	1	0	0	0	0	0	0	0
Quercus pubescens Willd.	1	1	0	1	1	0	MP	1	0	1	1	1	1	0	1	0	1	0	1	1	0	0	0	1	0	0	0	0
Quercus pyrenaica Willd.	0	0	0	1	0	0	MP	0	0	0	0	0	0	0	0	0	0	0	0	0	0	0	0	0	1	0	0	0
Quercus robur L.	1	0	1	1	1	0	MP	0	0	0	0	0	0	0	0	0	0	0	1	0	0	0	0	0	0	0	0	0
Quercus suber L.	1	1	0	1	0	0	MP	1	0	0	0	0	0	0	0	1	1	1	1	0	0	1	0	0	0	0	0	0
Ramonda myconi (L.) Reichenb.	1	0	1	1	0	0	H	1	1	1	0	1	1	0	1	1	1	1	1	1	1	0	0	1	0	0	0	1
Ranunculus acris L.	1	0	0	0	0	0	H	0	0	0	0	0	0	0	0	0	0	0	0	0	1	0	0	0	0	0	0	0
Ranunculus arvensis L.	1	1	1	1	1	1	TH	0	1	0	0	0	0	0	0	0	0	0	0	0	0	0	0	0	0	0	0	0
Ranunculus bulbosus L. subsp. bulbosus	1	0	0	1	0	0	H	0	0	0	0	1	0	0	0	0	0	1	1	1	1	0	0	0	0	0	0	1
Ranunculus parnassifolius L.	1	0	0	0	0	0	H	1	0	0	0	1	0	0	0	0	0	0	0	0	1	0	0	0	0	0	0	0
Raphanus raphanistrum L. subsp. raphanistrum	1	1	1	1	1	1	TH	0	0	0	0	0	0	0	0	0	0	0	1	0	1	0	0	0	0	0	0	0
Reichardia picroides (L.) Roth subsp. picroides	0	1	1	1	1	1	H	1	0	1	0	0	1	0	0	1	1	1	1	0	1	1	0	1	1	0	0	1
Reseda lutea L.	1	1	1	1	1	1	H	1	0	0	0	0	0	0	0	0	0	0	0	0	0	0	0	0	0	0	0	0
Reseda luteola L.	1	1	0	1	1	1	H	0	0	0	0	0	0	1	0	0	0	0	0	0	0	0	0	0	0	0	0	0
Reseda phyteuma L.	1	1	1	1	1	1	TH	0	1	0	0	0	0	0	0	0	0	0	1	0	0	0	0	0	0	0	0	0
Retama sphaerocarpa (L.) Boiss.	0	0	0	1	0	1	NP	0	1	0	0	0	0	1	0	0	0	0	0	0	0	0	0	0	0	0	0	0
Rhamnus alaternus L.	1	1	1	1	1	1	P	1	1	1	0	0	0	1	0	0	1	1	1	1	1	0	1	0	1	0	0	1
Rhamnus alpina L.	1	0	0	1	0	0	MP	0	1	0	0	0	0	0	0	0	0	0	0	0	0	0	0	0	0	1	0	0
Rhamnus frangula L.	1	0	1	1	1	0	MP	0	0	0	0	0	0	0	0	0	0	0	0	0	1	0	0	0	0	0	0	0
Rhamnus lycioides L.	0	0	0	1	1	1	MP	0	0	0	0	0	0	1	0	0	0	0	0	0	0	0	0	0	0	0	0	0
Rhamnus pumila Turra	1	0	0	1	0	0	CH	0	0	0	0	0	0	0	0	0	0	0	0	0	0	0	0	0	0	1	0	0
Rhamnus saxatilis Jacq. subsp. saxatilis	1	0	0	1	0	0	NP	0	0	0	0	1	0	0	0	0	0	0	0	0	0	0	0	0	0	0	0	0
Rhinanthus mediterraneus (Sterneck) Senn.	1	1	1	1	1	0	TH	0	1	0	0	1	0	0	0	0	0	0	0	1	1	0	0	0	0	0	0	0
Rhododendron ferrugineum L.	1	0	0	0	0	0	NP	0	1	0	0	0	0	0	0	0	0	0	0	1	1	0	0	0	0	0	1	0
Ribes alpinum L.	1	0	1	1	0	0	NP	0	0	0	0	0	0	0	0	0	0	0	1	0	0	0	0	0	0	0	0	0
Ribes petraeum Wulfen in Jacq.	1	0	0	0	0	0	NP	0	0	0	0	0	0	0	0	0	0	0	0	0	1	0	0	0	0	0	0	0
Ribes rubrum L.	1	0	0	0	0	0	NP	1	1	0	0	0	0	1	0	0	0	0	0	0	0	0	0	0	0	0	0	0
Ribes uva-crispa L.	1	0	0	1	0	0	NP	0	0	0	0	1	0	0	0	0	0	0	0	0	0	0	0	0	0	0	0	0
Robinia pseudoacacia L.	1	1	1	1	0	0	MP	1	0	0	0	0	0	0	1	0	1	1	1	1	1	1	0	0	0	0	0	0
Rorippa nasturtium-aquaticum (L.) Hayek subsp. nasturtium-aquaticum	1	1	1	1	1	1	HYDR	1	1	0	1	1	1	1	0	0	1	1	1	0	1	0	0	1	1	1	1	0
Rosa agrestis Savi	1	1	1	1	1	1	NP	0	0	1	0	0	0	1	0	0	0	0	0	1	0	0	0	0	0	0	0	0
Rosa arvensis Huds.	1	0	1	1	1	0	P	0	0	0	0	0	0	0	0	0	0	0	0	1	0	0	0	0	0	0	0	0
Rosa canina L. subsp. canina	1	1	1	1	1	1	P	1	0	0	0	1	0	0	0	0	0	0	0	0	0	0	0	0	0	0	0	0
Rosa coriifolia Fries subsp. vosagiaca (Desp.) Keller	1	0	0	1	0	0	NP	0	0	0	0	0	0	0	0	0	0	1	0	0	0	0	0	0	0	0	0	0
Rosa micrantha Borrer ex Sm. in Sowerby	1	1	1	1	1	1	NP	0	0	1	0	0	0	0	0	0	0	0	0	1	0	0	0	0	0	1	0	0
Rosa pimpinellifolia L. subsp. myriacantha (DC.) O.Bolòs et J.Vigo	1	1	0	1	1	1	P	0	0	0	0	1	0	0	0	0	0	0	0	0	0	0	0	0	0	0	0	0
Rosa pimpinellifolia L. subsp. pimpinellifolia	1	0	1	1	0	0	P	0	0	0	0	1	0	0	0	0	0	0	0	0	0	0	0	0	0	0	0	0
Rosa pouzinii Tratt.	1	1	1	1	1	1	NP	0	0	1	0	0	0	0	0	0	0	0	0	0	0	0	0	0	0	0	0	0
Rosa sicula Tratt.	1	0	0	1	0	0	NP	0	0	0	0	0	0	0	0	0	0	0	0	1	0	0	0	0	0	0	0	0
Rosa tomentosa Sm.	1	0	0	0	1	0	P	0	0	0	0	0	0	0	0	0	0	0	0	0	1	0	0	0	0	0	0	0
Rosmarinus officinalis L.	1	1	1	1	1	1	NP	1	1	1	1	1	1	1	1	1	1	1	1	1	1	1	1	1	1	1	1	1
Rubia peregrina L. subsp. peregrina	1	1	1	1	1	1	P	0	0	0	0	0	0	1	0	0	0	0	1	1	0	0	0	0	0	0	0	0
Rubia tinctorum L.	1	1	1	1	1	1	H	0	1	0	0	0	0	1	0	0	0	0	0	1	0	0	0	0	0	0	0	0
Rubus bifrons Vest in Tratt.	1	0	0	1	0	0	P	1	0	0	0	0	0	0	0	0	0	0	0	0	0	0	0	0	0	0	0	0
Rubus caesius L.	1	1	1	1	1	1	CH	0	0	1	0	0	0	0	0	0	0	0	0	1	1	0	0	0	0	0	0	0
Rubus canescens DC. subsp. canescens	1	0	1	1	1	0	P	1	0	0	0	0	0	0	0	0	0	0	0	0	0	0	0	0	0	0	0	0
Rubus idaeus L.	1	0	1	1	0	0	P	1	1	0	0	1	0	1	0	0	1	1	1	1	1	0	0	0	0	0	1	0
Rubus saxatilis L.	1	0	0	0	0	0	H	0	0	0	0	0	0	0	0	0	0	0	0	1	0	0	0	0	0	0	0	0
Rubus ulmifolius Schott	1	1	1	1	1	1	P	1	1	1	1	1	1	1	0	1	1	1	1	1	1	0	1	1	1	1	1	1
Rumex acetosa L. subsp. acetosa	1	0	1	1	0	0	H	1	1	0	0	0	0	0	0	0	0	0	1	0	1	0	0	1	0	0	0	0
Rumex acetosella L. subsp. angiocarpus Murb.	1	1	1	1	0	0	H	0	0	0	0	0	0	0	0	0	0	0	1	0	0	0	0	0	0	0	0	0
Rumex bucephalophorus L.	0	1	0	1	1	0	TH	1	0	0	0	0	0	0	0	0	0	0	0	0	0	0	0	0	0	0	0	0
Rumex conglomeratus Murray	1	1	1	1	1	1	H	0	0	0	0	0	0	0	0	0	0	0	0	1	0	0	0	0	0	0	0	0
Rumex crispus L.	1	1	1	1	1	1	H	1	0	0	0	0	1	0	0	0	0	0	1	1	0	0	0	0	0	0	0	0
Rumex longifolius DC. in Lam. et DC.	1	0	0	0	0	0	H	0	0	0	0	0	0	0	0	0	0	0	0	1	1	0	0	0	0	0	0	0
Rumex obtusifolius L.	1	1	1	1	0	1	H	0	0	0	0	1	0	0	0	0	0	0	1	0	0	0	0	0	0	0	0	0
Rumex pseudoalpinus Höfft	1	0	0	0	0	0	H	0	0	0	0	0	0	0	0	0	0	0	1	0	0	0	0	0	0	0	0	0
Rumex pulcher L.	1	1	1	1	1	1	H	0	0	0	0	0	0	0	0	0	0	0	1	1	0	0	0	0	1	0	0	0
Rumex scutatus L.	1	0	1	1	0	0	CH	0	0	0	0	0	0	0	0	0	0	0	0	0	1	0	0	0	0	0	0	0
Ruscus aculeatus L.	1	1	1	1	1	1	CH	1	1	0	1	0	1	1	1	1	1	0	1	1	1	1	0	0	1	1	0	1
Ruta chalepensis L. subsp. angustifolia (Pers.) Cout.	1	1	1	1	1	1	CH	0	0	0	0	0	0	1	0	0	0	0	1	1	0	0	0	0	0	0	0	1
Ruta montana (L.) L.	1	1	0	1	1	1	CH	0	0	0	0	0	0	0	0	0	0	0	0	1	0	0	0	0	0	0	0	0
Salicornia europaea L.	0	1	0	1	0	1	TH	0	0	0	1	0	0	0	0	0	0	0	0	0	0	0	0	0	0	0	0	0
Salix alba L. subsp. alba	1	1	0	1	0	0	MP	1	1	0	0	0	0	0	0	0	1	1	0	1	1	0	0	0	1	0	0	0
Salix atrocinerea Brot.	1	1	1	1	1	1	MP	1	0	1	0	0	0	0	0	0	0	0	0	0	0	0	0	0	0	0	0	0
Salix caprea L.	1	0	1	1	1	0	MP	1	0	0	0	0	0	0	0	0	1	0	0	0	1	0	0	0	0	0	0	0
Salix cinerea L.	1	1	1	1	1	1	MP	0	0	0	0	0	0	0	0	0	0	0	1	0	0	0	0	0	0	0	0	0
Salix elaeagnos Scop. subsp. angustifolia (Cariot) Rechinger f.	1	1	1	1	1	1	MP	1	1	1	0	0	0	0	0	0	0	0	0	0	0	0	0	0	1	1	0	0
Salix fragilis L.	1	1	1	1	1	1	MP	1	1	0	0	0	1	0	0	0	1	1	1	0	0	1	0	0	0	1	0	0
Salix purpurea L.	1	1	0	1	0	0	MP	0	0	1	0	0	0	0	0	0	0	0	0	1	1	0	0	0	0	0	0	0
Salsola kali L.	1	1	0	1	1	1	TH	0	0	0	0	0	0	1	0	0	0	0	0	0	0	0	0	0	0	0	0	0
Salsola soda L.	0	0	0	1	0	1	TH	0	0	0	0	0	0	1	0	0	0	0	0	0	0	0	0	0	0	0	0	0
Salsola vermiculata L.	0	1	0	1	1	1	NP	0	0	0	0	0	0	1	0	0	0	0	0	0	0	0	0	0	0	0	0	0
Salvia glutinosa L.	1	0	1	1	0	0	H	0	0	0	0	0	0	0	0	0	1	0	0	0	0	0	0	0	0	0	0	0
Salvia officinalis L. subsp. lavandulifolia (Vahl) Gams	1	0	0	1	1	0	CH	1	0	0	0	1	1	1	0	0	1	0	1	1	0	0	0	0	0	0	0	1
Salvia pratensis L. subsp. pratensis	1	0	1	1	1	0	H	0	1	0	0	1	0	0	0	0	0	0	0	1	1	0	0	0	0	0	0	0
Salvia sclarea L.	1	1	1	1	1	1	H	0	0	0	0	0	0	0	0	0	0	0	0	1	0	0	0	0	0	1	0	0
Salvia verbenaca L.	1	1	1	1	1	1	H	1	0	0	0	1	0	1	0	1	1	0	0	1	1	0	1	0	0	0	0	0
Sambucus ebulus L.	1	1	1	1	1	1	H	1	1	0	0	1	0	0	1	0	0	0	1	1	1	0	0	0	0	1	0	0
Sambucus nigra L.	1	1	1	1	1	1	MP	1	1	1	1	1	1	1	1	1	1	1	1	1	1	1	1	1	1	1	1	1
Samolus valerandi L.	1	1	1	1	1	1	H	0	0	0	0	0	0	1	0	0	0	0	0	0	0	0	1	1	0	0	0	0
Sanguisorba minor Scop. subsp. polygama (Waldst. et Kit.) Holub	1	0	0	1	0	0	H	0	0	0	0	0	0	0	0	0	0	0	1	0	0	0	0	0	0	0	0	0
Santolina chamaecyparissus L. subsp. chamaecyparissus	0	1	0	0	0	0	CH	1	0	0	0	0	0	0	0	0	0	0	0	0	0	0	0	0	0	0	0	0
Santolina chamaecyparissus L. subsp. squarrosa (DC.) Nyman	1	1	1	1	1	1	CH	0	0	0	0	0	0	1	0	0	0	0	0	1	0	0	0	0	0	0	0	0
Saponaria ocymoides L.	1	1	1	1	1	0	CH	0	0	0	0	0	0	0	0	0	0	0	0	1	1	0	0	0	0	0	0	1
Saponaria officinalis L.	1	1	1	1	1	1	H	1	1	0	0	1	1	0	1	0	0	1	1	1	1	1	0	1	0	0	0	0
Sarcocapnos enneaphylla (L.) DC. subsp. enneaphylla	1	0	0	1	0	1	CH	0	0	0	0	0	0	0	0	0	0	0	0	1	0	0	0	0	0	0	0	0
Sarothamnus arboreus (Desf.) Webb subsp. catalaunicus (Webb) C.Vic.	1	1	0	1	0	0	MP	1	0	0	0	0	0	0	0	0	0	0	0	0	0	0	0	0	0	0	0	0
Sarothamnus scoparius (L.) Wimm. ex Koch	1	0	1	1	0	0	NP	1	0	0	0	0	0	0	1	0	0	1	1	0	1	0	0	0	0	0	0	0
Satureja calamintha (L.) Scheele subsp. ascendens (Jord.) Briq.	1	1	1	1	1	1	H	0	0	0	0	0	0	0	0	0	0	0	0	0	1	0	0	0	0	0	0	0
Satureja calamintha (L.) Scheele subsp. glandulosa (Req.) Gams	0	1	0	1	0	0	H	1	0	0	0	0	0	0	0	0	0	0	0	0	0	0	0	0	0	0	0	0
Satureja fruticosa (L.) Briq. subsp. fruticosa	1	0	0	1	0	0	CH	0	0	1	0	1	0	1	0	0	0	0	0	1	1	1	1	0	0	1	0	0
Satureja montana L. subsp. montana	1	1	1	1	1	0	CH	1	1	1	1	1	1	1	1	1	1	1	1	1	1	1	1	1	1	1	0	1
Saxifraga aquatica Lap.	1	0	0	0	0	0	CH	0	1	1	0	1	0	0	0	0	0	0	0	0	0	0	0	0	0	0	0	0
Saxifraga callosa Sm. in Dickson subsp. catalaunica (Boiss.) D.A.Webb	0	0	0	1	0	0	CH	0	0	0	0	0	0	0	0	0	0	0	0	0	0	0	0	0	0	0	0	1
Saxifraga geranioides L.	1	0	0	1	0	0	CH	0	0	0	0	0	0	0	0	0	0	0	0	0	1	0	0	0	1	0	0	0
Saxifraga longifolia Lap. subsp. longifolia	1	0	1	1	0	0	H	0	1	1	0	1	0	0	1	0	0	0	0	1	1	1	0	0	0	0	0	0
Saxifraga paniculata Mill.	1	0	1	1	0	0	CH	0	0	0	0	0	0	0	0	0	0	0	1	0	1	0	0	0	0	0	0	0
Saxifraga vayredana Luiz.	0	0	0	1	0	0	CH	0	0	0	0	0	0	0	0	0	0	1	1	0	0	0	0	0	0	0	0	1
Scabiosa atropurpurea L.	0	1	1	1	1	1	H	1	0	1	0	0	1	1	1	1	1	1	1	1	0	1	0	0	0	0	0	1
Scabiosa columbaria L. subsp. columbaria	1	1	1	1	1	0	H	0	0	0	0	1	0	0	0	0	0	0	1	1	1	0	0	0	0	0	0	1
Scirpus holoschoenus L.	1	1	1	1	1	1	H	1	0	1	1	0	1	1	1	0	0	1	1	1	0	0	1	0	0	0	0	0
Scolymus hispanicus L.	0	1	0	1	1	1	H	1	0	1	0	0	0	0	0	0	0	0	0	0	0	0	0	1	0	0	0	0
Scorzonera laciniata L.	1	1	1	1	1	1	H	0	0	0	0	0	0	1	0	0	0	0	0	0	0	0	0	0	0	0	0	0
Scrophularia alpestris Gay ex Benth. in DC.	1	0	1	0	0	0	H	0	1	0	0	1	0	0	0	0	0	0	0	1	0	0	0	0	0	0	0	0
Scrophularia nodosa L.	1	0	1	1	0	0	H	0	0	0	0	1	0	0	0	0	0	0	1	0	1	0	0	0	0	0	0	0
Sedum acre L.	1	1	1	1	1	1	CH	0	0	0	0	1	0	0	0	0	0	1	1	0	0	0	0	0	0	0	0	0
Sedum album L. subsp. album	1	1	1	1	1	1	CH	0	1	0	0	1	0	1	0	0	0	0	1	0	1	0	1	0	0	0	0	0
Sedum brevifolium DC.	1	0	0	1	0	0	CH	0	0	0	0	0	0	0	0	0	0	0	0	0	0	0	0	0	0	0	1	0
Sedum dasyphyllum L.	1	0	1	1	1	0	CH	0	0	0	0	0	0	0	0	0	0	0	1	1	1	0	0	0	0	0	0	0
Sedum sediforme (Jacq.) Pau	1	1	1	1	1	1	CH	1	0	0	0	1	1	1	0	1	1	1	1	0	0	0	0	0	0	1	0	0
Sedum telephium L. subsp. maximum (L.) Krock.	1	0	1	1	0	0	H	0	0	0	0	0	0	0	0	0	0	0	1	1	1	0	0	0	0	0	0	0
Sempervivum arachnoideum L.	1	0	0	0	0	0	CH	0	0	0	0	0	0	0	0	0	0	0	0	0	1	0	0	0	0	0	0	0
Sempervivum montanum L.	1	0	0	0	0	0	CH	0	0	0	0	0	0	0	0	0	0	0	0	0	1	0	0	0	0	0	0	0
Sempervivum tectorum L. subsp. tectorum	1	0	1	1	0	0	CH	1	1	0	0	1	0	1	1	1	1	1	1	1	1	1	0	0	0	0	1	0
Senecio inaequidens DC.	1	1	0	1	1	0	CH	1	0	0	0	0	0	0	0	0	0	0	0	0	0	0	0	0	0	0	0	0
Senecio leucophyllus DC.	1	0	0	0	0	0	CH	1	0	0	0	1	0	0	0	0	0	0	0	0	1	0	0	0	0	0	0	0
Senecio vulgaris L.	1	1	1	1	1	1	TH	0	1	0	0	1	1	0	1	1	1	0	1	1	1	0	1	0	1	0	0	0
Setaria pumila (Poiret) Schultes in Schultes et Schultes f.	1	1	1	1	1	1	TH	0	0	0	0	0	0	0	0	0	0	0	1	0	0	0	0	0	0	0	0	0
Setaria verticillata (L.) Beauv.	1	1	1	1	1	1	TH	1	0	0	1	0	1	0	0	0	0	0	1	0	0	0	0	1	0	0	0	0
Setaria viridis (L.) Beauv.	1	1	1	1	1	1	TH	0	0	0	0	0	1	0	0	0	0	0	1	1	0	0	0	0	0	0	0	0
Sideritis angustifolia Lag.	0	0	0	1	0	0	CH	0	0	0	0	0	0	0	0	0	0	0	0	0	0	0	1	0	0	0	0	0
Sideritis hirsuta L. subsp. emporitana Cad.	0	1	1	1	0	0	CH	1	0	0	0	0	0	0	0	0	0	0	0	0	0	0	0	0	0	0	0	0
Sideritis hirsuta L. subsp. hirsuta	1	1	1	1	1	1	CH	0	1	1	0	1	1	0	1	0	1	0	1	1	0	1	1	0	0	0	0	1
Sideritis hyssopifolia L.	1	0	0	0	0	0	CH	0	0	0	0	1	0	0	0	0	0	0	0	1	0	1	0	0	0	0	1	0
Sideritis montana L. subsp. ebracteata (Asso) Murb.	1	0	0	1	0	1	TH	0	0	0	0	1	0	0	0	0	0	0	0	1	0	0	0	0	0	0	0	0
Sideritis scordioides L.	1	1	0	1	1	1	CH	0	0	0	0	0	0	1	0	0	0	0	0	0	0	0	0	0	0	0	0	0
Silene ciliata Pourr.	1	0	0	0	0	0	H	0	0	0	0	0	0	0	0	0	0	0	0	0	1	0	0	0	0	0	0	0
Silene saxifraga L.	1	0	1	1	0	1	CH	0	1	1	0	1	0	0	1	0	0	0	1	1	0	0	0	0	0	0	1	1
Silene vulgaris (Moench) Garcke vulgaris	1	1	1	1	1	1	H	1	1	1	1	1	1	1	0	0	1	1	1	0	1	1	1	1	1	1	0	0
Silybum marianum (L.) Gaertn.	1	1	1	1	1	1	H	1	0	0	1	0	1	1	0	0	1	0	1	0	0	0	0	1	0	0	0	0
Sisymbrium officinale (L.) Scop.	1	1	1	1	1	1	TH	0	0	0	0	0	0	0	0	0	0	0	0	0	1	0	0	0	0	0	0	0
Smilax aspera L.	1	1	1	1	1	1	P	1	0	0	0	0	0	0	1	1	1	1	1	0	0	0	0	0	0	0	0	1
Solanum dulcamara L.	1	1	1	1	1	1	NP	1	1	0	0	1	0	0	0	0	0	0	1	1	1	0	0	0	0	0	0	0
Solanum nigrum L. subsp. miniatum (Willd.) Hartm.l	1	1	1	1	1	1	TH	1	0	0	0	0	0	0	0	0	0	0	0	0	0	0	0	0	0	0	0	0
Solanum nigrum L. subsp. nigrum	1	1	1	1	1	1	TH	0	0	0	0	0	0	0	0	0	0	0	0	1	0	0	0	0	0	0	0	0
Solidago virgaurea L.	1	1	1	1	1	0	H	0	0	0	0	0	0	1	0	0	0	1	1	1	1	0	0	0	0	0	0	0
Sonchus asper (L.) Hill	1	1	1	1	1	1	TH	0	0	0	0	0	0	0	0	0	0	0	1	0	0	0	0	0	0	0	0	0
Sonchus oleraceus L.	1	1	1	1	1	1	TH	1	1	1	1	0	1	1	0	1	1	0	1	1	1	1	1	1	0	0	0	0
Sonchus tenerrimus L.	1	1	1	1	1	1	CH	1	0	1	0	0	1	1	0	0	1	0	1	0	0	0	1	1	0	0	0	0
Sorbus aria (L.) Crantz	1	0	1	1	0	0	MP	1	1	0	0	0	0	0	0	0	0	0	1	1	1	0	0	0	0	0	0	0
Sorbus aucuparia L.	1	0	1	1	0	0	MP	0	0	0	0	0	0	0	0	0	0	0	0	0	1	0	0	0	0	0	0	0
Sorbus domestica L.	1	1	0	1	1	0	MP	1	1	1	1	0	0	1	0	1	1	1	1	1	1	0	0	1	1	0	0	1
Sorbus torminalis (L.) Crantz	1	0	1	1	1	0	MP	0	0	0	0	0	0	0	0	0	1	0	0	0	0	0	0	0	0	0	0	0
Sorghum bicolor (L.) Moench	1	1	1	1	1	1	TH	1	0	1	0	0	1	0	0	0	1	0	1	0	1	0	0	1	0	0	0	0
Sorghum halepense (L.) Pers.	1	1	1	1	1	1	G	1	0	0	1	0	1	1	0	0	0	0	1	0	0	0	0	0	0	0	0	0
Spartium junceum L.	0	1	0	1	1	1	NP	1	1	0	1	0	1	1	0	1	1	1	1	0	1	0	0	1	0	1	0	0
Sporobolus indicus (L.) R.Br.	1	1	1	1	1	1	H	0	0	0	0	0	0	0	0	0	0	0	1	0	0	0	0	0	0	0	0	0
Stachys byzantina C.Koch	0	1	0	1	1	0	H	1	0	0	0	0	0	0	0	1	1	1	1	0	1	0	0	0	0	0	0	0
Stachys officinalis (L.) Trevisan	1	0	1	1	1	0	H	0	0	0	1	0	0	0	1	0	1	0	1	0	1	1	0	0	1	0	0	0
Stachys recta L.	1	0	0	1	0	0	H	0	0	0	0	0	0	0	0	0	0	0	1	0	0	0	0	0	0	0	0	0
Stachys sylvatica L.	1	0	1	1	0	0	H	0	0	0	0	0	0	0	0	0	0	0	1	0	0	0	0	0	0	0	0	0
Staehelina dubia L.	1	1	1	1	1	1	CH	0	0	1	0	0	0	0	0	0	0	0	0	1	0	0	0	0	0	0	0	0
Stellaria holostea L.	1	0	1	1	1	0	CH	0	0	0	0	0	0	0	0	0	0	0	1	0	0	0	0	0	0	0	0	0
Stipa offneri Breistr.	1	1	1	1	1	1	H	0	0	0	0	0	0	1	0	0	0	0	0	0	0	0	0	0	0	0	0	0
Stipa parviflora Desf.	1	0	0	1	1	1	H	0	0	0	0	0	0	1	0	0	0	0	0	0	0	0	0	0	0	0	0	0
Stipa pennata L.	1	1	0	1	1	1	H	0	1	0	0	0	0	1	0	0	0	0	0	0	0	1	0	0	0	0	0	0
Stipa tenacissima L.	0	0	0	1	0	0	CH	1	0	1	0	0	1	1	1	1	1	0	1	1	0	0	0	0	0	0	0	0
Succisa pratensis Moench	1	0	1	1	1	1	H	0	0	0	0	1	0	0	0	0	0	0	0	0	0	0	0	0	0	0	0	0
Symphytum officinale L.	1	1	0	1	1	0	H	0	0	0	1	1	0	1	0	1	0	0	0	1	1	0	0	0	0	0	0	0
Symphytum tuberosum L. subsp. tuberosum	1	1	1	1	1	0	G	1	0	0	0	0	0	0	0	0	1	0	0	0	0	0	0	0	0	0	0	0
Tagetes minuta L.	1	1	0	1	1	0	TH	0	0	0	0	0	0	0	0	0	0	0	1	0	0	0	0	0	0	0	0	1
Tamarix africana Poiret	1	1	1	1	1	1	MP	0	0	0	0	0	0	0	0	0	0	0	1	0	0	0	0	0	0	0	0	0
Tamarix canariensis Willd.	1	1	1	1	1	1	MP	1	0	0	0	0	0	0	0	0	0	0	0	0	0	0	0	0	0	0	0	0
Tamus communis L.	1	1	1	1	1	0	G	0	0	0	0	0	0	0	0	0	0	0	1	0	1	0	0	0	0	0	0	0
Tanacetum balsamita L.	1	0	0	1	0	0	H	1	0	0	0	1	0	1	0	0	0	0	1	1	0	0	0	0	0	1	0	0
Tanacetum cinerariifolium (Trev.) Schultz Bip.	0	0	0	1	1	0	H	0	0	0	0	0	0	0	0	0	0	0	1	0	0	0	0	0	0	1	0	0
Tanacetum corymbosum (L.) Schultz Bip. subsp. corymbosum	1	1	1	1	1	0	H	1	0	0	0	0	0	1	0	0	0	0	0	0	0	0	0	0	0	0	0	0
Tanacetum vulgare L.	1	0	1	1	1	0	H	1	1	1	0	1	0	1	1	0	1	1	1	1	1	1	0	0	0	0	0	1
Taraxacum dissectum (Ledeb.) Ledeb.	1	0	0	0	0	0	H	0	1	1	0	0	1	1	0	0	0	0	0	0	1	1	0	0	0	0	0	0
Taraxacum officinale Weber in Wiggers	1	1	1	1	1	1	H	1	1	1	0	1	1	1	1	1	1	1	1	1	1	1	1	1	0	1	1	0	1
Taxus baccata L.	1	0	1	1	0	0	MP	1	1	0	0	0	0	1	1	0	0	0	1	0	1	0	0	0	0	1	0	0
Telephium imperati L. subsp. imperati	1	0	0	1	1	1	H	0	0	0	0	0	0	0	0	0	0	0	0	1	0	0	0	0	0	0	0	0
Teucrium chamaedrys L. subsp. pinnatifidum (Senn.) Reichenb.f.	1	1	1	1	1	1	CH	0	0	0	0	0	0	0	0	0	0	0	1	0	0	0	0	0	0	0	0	0
Teucrium polium L. subsp. capitatum (L.) Arcang.	1	0	0	1	1	0	CH	0	0	0	0	0	0	1	0	0	0	0	0	0	0	0	0	0	0	0	0	0
Teucrium polium L. subsp. polium	1	1	1	1	1	1	CH	0	0	0	0	0	0	0	0	0	0	0	1	0	0	0	0	0	0	0	0	0
Thalictrum aquilegiifolium L.	1	0	1	1	0	0	H	0	0	0	0	0	0	0	0	0	0	0	1	0	0	0	0	0	0	0	0	0
Thapsia villosa L. subsp. villosa	1	1	1	1	1	1	H	1	0	1	0	0	0	0	0	0	0	0	0	0	0	0	0	0	0	0	0	0
Thymelaea hirsuta (L.) Endl.	0	1	0	1	0	0	NP	0	0	0	1	0	0	0	0	0	0	0	0	0	0	0	0	0	0	0	0	0
Thymelaea tinctoria (Pourr.) Endl. subsp. tinctoria	0	0	0	1	1	0	NP	0	0	1	0	0	0	1	0	0	0	0	0	1	0	0	0	0	1	1	0	0
Thymus serpyllum L. subsp. chamaedrys (Fries) Celak.	1	0	1	1	1	0	CH	1	0	0	0	0	0	0	0	0	0	0	1	0	0	0	0	0	0	0	0	0
Thymus vulgaris L.	1	1	1	1	1	1	CH	1	1	1	1	1	1	1	1	1	1	1	1	1	1	1	1	1	1	1	1	1
Tilia cordata Mill.	1	0	1	1	0	0	MP	1	0	0	0	0	0	0	0	0	1	0	1	0	0	0	0	1	0	0	1	0
Tilia platyphyllos Scop.	1	1	1	1	1	1	MP	1	1	1	0	1	1	1	0	1	1	1	1	1	1	1	1	0	0	1	1	1
Tordylium maximum L.	1	1	1	1	1	0	TH	1	0	0	0	0	0	0	0	0	0	0	0	0	0	0	0	0	0	0	0	0
Tragopogon porrifolius L.	1	1	0	1	1	0	H	1	0	1	0	0	0	0	0	0	0	0	0	0	0	0	0	0	0	0	0	0
Tribulus terrestris L.	1	1	1	1	1	1	TH	0	1	0	1	0	0	1	0	0	0	0	0	0	0	0	0	0	0	0	0	0
Trifolium alpinum L.	1	0	0	0	0	0	H	0	1	0	0	1	0	0	0	0	0	0	0	1	1	0	0	0	0	0	1	0
Trifolium arvense L.	1	1	1	1	1	0	TH	1	0	0	0	0	0	0	0	0	0	0	0	0	0	0	0	0	0	0	0	0
Trifolium incarnatum L. subsp. incarnatum	1	1	1	1	1	0	TH	0	0	0	0	0	0	0	0	1	1	0	0	1	1	0	0	0	0	0	0	0
Trifolium nigrescens Viv.	1	1	1	1	0	0	TH	0	0	0	0	0	0	0	0	0	0	0	1	0	0	0	0	0	0	0	0	1
Trifolium pratense L.	1	1	0	1	0	0	H	1	1	1	0	1	1	0	0	0	1	0	1	0	1	0	0	0	0	0	0	0
Trifolium repens L.	1	1	1	1	1	1	H	1	1	0	0	0	1	0	0	0	1	0	1	0	1	0	0	0	0	0	0	0
Trigonella foenum-graecum L.	1	0	0	1	0	0	TH	1	0	0	0	0	1	1	0	1	1	0	1	0	0	0	1	0	0	0	0	1
Trigonella gladiata Bieb.	0	1	0	1	1	1	TH	0	0	0	0	0	0	0	0	0	0	0	0	0	0	0	0	0	0	1	0	0
Trollius europaeus L.	1	0	0	0	0	0	H	0	0	0	0	0	0	0	0	0	0	0	0	0	1	0	0	0	0	0	0	0
Tussilago farfara L.	1	1	1	1	1	0	G	1	1	0	0	1	0	0	1	0	1	1	1	1	1	0	0	0	0	0	0	1
Typha angustifolia L.	1	1	1	1	1	1	HYDR	0	0	1	0	0	0	0	0	0	0	0	1	0	0	0	0	0	0	1	0	0
Typha latifolia L.	1	1	1	1	1	1	HYDR	1	0	0	1	0	1	1	0	0	1	0	1	0	1	0	0	0	0	0	0	0
Ulex parviflorus Pourr. subsp. parviflorus	0	1	0	1	1	0	NP	1	0	0	1	0	1	0	0	1	1	0	1	0	0	0	0	1	1	0	0	1
Ulmus glabra Huds.	1	0	1	1	0	0	MP	1	1	0	0	0	0	0	0	0	0	0	0	1	0	0	0	0	0	0	0	0
Ulmus minor Mill.	1	1	1	1	1	1	MP	1	1	1	0	0	0	1	0	1	1	0	1	1	1	1	0	1	0	0	0	0
Umbilicus rupestris (Salisb.) Dandy subsp. rupestris	1	1	1	1	1	1	H	1	1	0	0	0	0	0	1	0	1	1	1	1	1	0	0	1	0	1	0	0
Urginea maritima (L.) Baker	0	0	0	1	0	0	G	0	0	0	0	0	0	0	0	1	0	0	1	0	0	0	0	0	0	0	0	0
Urospermum dalechampii (L.) Scop. ex F.W.Schmidt	1	1	1	1	1	1	H	0	1	0	0	0	0	0	0	1	0	0	0	0	0	0	0	0	0	0	0	0
Urtica dioica L.	1	1	1	1	1	1	H	1	1	1	1	1	1	0	1	1	1	1	1	1	1	1	1	1	0	1	1	1
Urtica urens L.	1	1	1	1	1	1	TH	1	0	0	1	1	1	1	1	0	1	0	1	1	1	0	0	0	0	0	0	0
Vaccinium myrtillus L.	1	0	0	1	0	0	NP	0	1	0	1	1	0	1	0	0	0	0	1	1	1	0	0	0	0	0	1	0
Valeriana officinalis L.	1	1	1	1	1	0	H	1	1	1	1	1	1	1	1	1	1	1	1	1	1	0	1	0	0	0	1	1
Valerianella eriocarpa Desv.	0	1	0	1	0	1	TH	0	0	0	0	0	0	0	0	0	0	0	0	0	0	0	0	1	0	0	0	0
Valerianella locusta (L.) Laterrade	1	1	1	1	1	0	TH	0	0	0	1	0	0	0	0	0	1	0	1	0	1	0	0	0	0	0	0	0
Veratrum album L.	1	0	1	1	0	0	G	0	1	0	0	1	0	0	0	0	0	0	0	1	1	0	0	0	0	0	0	0
Verbascum boerhavii L.	1	1	1	1	1	0	H	0	0	0	0	1	0	0	0	0	0	0	1	0	0	0	0	0	0	0	0	0
Verbascum lychnitis L.	1	0	1	1	1	0	H	0	0	0	0	1	0	0	0	0	0	0	0	1	0	0	0	0	0	0	0	0
Verbascum pulverulentum Vill.	1	1	1	1	1	0	H	1	0	0	0	1	0	0	0	0	0	0	1	1	1	0	0	0	0	0	0	0
Verbascum sinuatum L.	1	1	1	1	1	1	H	1	0	0	0	0	0	1	0	0	0	0	1	1	0	0	0	1	0	0	0	0
Verbascum thapsus L. subsp. montanum (Schrad.) Bonnier et Layens	1	1	1	1	1	1	H	0	0	0	0	0	0	0	0	0	0	0	0	1	0	0	0	0	0	0	0	0
Verbena officinalis L.	1	1	1	1	1	1	H	1	1	1	1	0	1	1	1	1	0	1	1	1	1	1	1	0	1	0	0	1
Veronica beccabunga L.	1	1	1	1	1	1	HYDR	0	0	0	0	0	0	0	0	0	0	0	1	0	0	0	0	0	0	0	0	0
Veronica officinalis L.	1	0	1	1	0	0	CH	0	0	0	0	0	0	0	0	0	0	0	0	0	1	0	0	0	0	0	0	0
Veronica persica Poiret in Lam.	1	1	1	1	1	1	TH	0	0	0	0	0	1	0	0	0	0	0	1	0	1	0	0	0	0	0	0	0
Viburnum lantana L.	1	0	1	1	1	0	MP	1	1	0	0	1	0	0	0	0	0	0	1	0	0	1	0	0	0	0	0	0
Viburnum opulus L.	1	0	1	0	0	0	MP	0	0	0	0	0	0	0	0	0	0	0	0	0	1	0	0	0	0	0	0	0
Viburnum tinus L.	1	1	1	1	1	1	MP	1	0	0	0	0	0	1	0	0	1	0	1	0	1	0	0	1	0	0	0	1
Viburnum tinus L. subsp. tinus	1	1	1	1	1	1	MP	1	0	0	0	0	0	0	0	0	0	1	0	0	0	0	0	0	0	0	0	0
Vicia ervilia (L.) Willd.	1	1	0	1	0	0	TH	0	0	1	0	0	0	0	0	0	0	0	0	1	0	0	0	0	1	0	0	0
Vicia hirsuta (L.) S.F.Gray	1	1	1	1	1	1	TH	0	0	0	0	0	1	0	0	0	0	0	1	0	0	0	0	0	0	0	0	0
Vicia peregrina L.	1	1	1	1	1	1	TH	0	0	0	0	0	0	0	0	0	0	0	0	0	0	0	1	0	0	0	0	0
Vicia sativa L.	1	1	1	1	1	1	TH	0	1	1	1	1	0	1	0	0	1	0	1	0	1	0	0	1	0	0	0	0
Vicia sativa L. subsp. nigra (L.) Ehrh.	1	1	1	1	1	1	TH	0	0	0	0	0	0	0	0	0	0	0	1	0	0	0	0	0	0	0	0	0
Vicia sativa L. subsp. sativa	1	1	1	1	1	1	TH	0	0	0	0	0	1	0	0	0	0	0	1	0	0	0	0	0	0	0	0	0
Vicia sepium L.	1	0	1	1	1	0	H	0	0	0	0	0	0	0	0	0	0	0	1	0	0	0	0	0	0	0	0	0
Vinca difformis Pourr.	0	1	0	1	1	1	CH	0	0	0	0	0	1	0	1	1	0	0	1	0	1	0	1	0	0	0	0	1
Vinca major L.	1	1	1	1	1	1	CH	1	0	0	0	0	0	0	0	0	1	0	0	0	1	0	0	0	0	0	0	0
Vinca minor L.	1	0	0	1	1	0	CH	0	0	0	0	1	0	0	0	0	0	0	0	1	0	0	0	0	0	0	0	0
Vincetoxicum hirundinaria Medic.	1	1	1	1	1	1	H	1	0	0	0	0	0	0	0	0	0	0	0	0	1	0	0	0	0	0	0	0
Vincetoxicum hirundinaria Medic. subsp. intermedium (Loret et Barr.) Markgraf	1	1	1	1	1	1	H	0	0	0	0	1	0	0	0	0	0	0	1	1	0	0	0	0	0	0	0	0
Vincetoxicum nigrum (L.) Moench	1	1	1	1	1	1	H	0	0	0	0	0	0	0	0	0	0	1	0	0	0	0	0	0	0	0	0	0
Viola alba Besser subsp. dehnhardtii (Ten.) W.Becker	0	1	0	1	1	0	H	1	0	0	0	0	0	0	0	0	0	0	0	1	0	0	0	0	0	0	0	0
Viola bubanii Timb.-Lagr.	1	0	0	1	0	0	H	0	0	0	0	0	0	0	0	0	0	0	1	0	0	0	0	0	0	0	0	0
Viola odorata L.	1	1	1	1	1	0	H	0	1	0	0	0	0	0	0	0	0	0	1	0	0	0	1	1	0	0	0	1
Viola rupestris F.W.Schmidt	1	1	1	1	1	0	H	0	0	1	0	0	0	0	0	0	0	0	0	0	0	0	0	0	0	0	0	0
Viola sylvestris Lam.	1	1	1	1	1	1	H	0	0	1	0	0	0	0	0	0	0	1	1	1	0	0	0	1	0	0	0	0
Viola willkommi Roem.	1	0	0	1	1	0	H	0	0	1	0	0	0	0	0	0	0	0	0	0	0	0	0	0	0	0	0	0
Viscum album L. subsp. austriacum (Wiesb.) Vollmann	1	0	0	1	1	1	EP PAR	0	0	0	0	0	0	1	0	0	0	0	0	0	0	0	0	0	0	0	0	0
Vitaliana primuliflora Bertol.	1	0	0	0	0	0	CH	0	0	0	0	1	0	0	0	0	0	0	0	0	0	0	0	0	0	0	0	0
Vitex agnus-castus L.	0	1	0	1	0	1	MP	1	0	0	0	0	0	0	0	0	0	0	1	0	0	0	0	0	0	0	0	0
Xanthium spinosum L.	1	1	1	1	1	1	TH	1	1	0	0	0	1	1	1	0	0	0	1	0	1	0	1	0	0	0	0	0
